# Supplementary material for: Genomics, molecular and evolutionary perspective of NAC transcription factors
Source: PLoS One. 2020 Apr 10;15(4):e0231425. doi: 10.1371/journal.pone.0231425 (PMC7147800; doi:10.1371/journal.pone.0231425)
Supplement: S1 File — (XLSX) [file pone.0231425.s005.xlsx]

## Sheet: Sheet1
Transmembrane doamins of NAC TFs
Actinidiachinensis_Achn003781
Actinidiachinensis_Achn021021
Actinidiachinensis_Achn022611
Actinidiachinensis_Achn054041
Actinidiachinensis_Achn080541
Actinidiachinensis_Achn118631
Actinidiachinensis_Achn161331
Actinidiachinensis_Achn181381
Actinidiachinensis_Achn204181
Actinidiachinensis_Achn212001
Actinidiachinensis_Achn272571
Actinidiachinensis_Achn274891
Actinidiachinensis_Achn276021
Actinidiachinensis_Achn335281
Actinidiachinensis_Achn388561
Aegilopstauschii_EMT07892
Aegilopstauschii_EMT10902
Aegilopstauschii_EMT13314
Aegilopstauschii_EMT13761
Aegilopstauschii_EMT20647
Aegilopstauschii_EMT21053
Aegilopstauschii_EMT21706
Aegilopstauschii_EMT27713
Aegilopstauschii_EMT28110
Aegilopstauschii_EMT28823
Aegilopstauschii_EMT32940
Aethionemaarabicum_AA102G00073
Aethionemaarabicum_AA13G00126
Aethionemaarabicum_AA1G00023
Aethionemaarabicum_AA1G00027
Aethionemaarabicum_AA1G00033
Aethionemaarabicum_AA2093G00001
Aethionemaarabicum_AA24G00045
Aethionemaarabicum_AA26G00226
Aethionemaarabicum_AA31G00236
Aethionemaarabicum_AA32G00197
Aethionemaarabicum_AA32G00958
Aethionemaarabicum_AA39G00465
Aethionemaarabicum_AA54G00138
Aethionemaarabicum_AA54G00203
Aethionemaarabicum_AA93G00231
Amaranthushypochondriacus_AHYPO_002189
Amaranthushypochondriacus_AHYPO_002480
Amaranthushypochondriacus_AHYPO_007963
Amaranthushypochondriacus_AHYPO_008586
Amaranthushypochondriacus_AHYPO_009365
Amaranthushypochondriacus_AHYPO_010500
Amaranthushypochondriacus_AHYPO_014151
Amaranthushypochondriacus_AHYPO_020702
Amborellatrichopoda_evm_27.model.AmTr_v1.0_scaffold00018.27
Amborellatrichopoda_evm_27.model.AmTr_v1.0_scaffold00018.28
Amborellatrichopoda_evm_27.model.AmTr_v1.0_scaffold00022.74
Amborellatrichopoda_evm_27.model.AmTr_v1.0_scaffold00044.30
Amborellatrichopoda_evm_27.model.AmTr_v1.0_scaffold00071.30
Amborellatrichopoda_evm_27.model.AmTr_v1.0_scaffold00082.23
Amborellatrichopoda_evm_27.model.AmTr_v1.0_scaffold00140.39
Ananascomosus_Aco006854.1
Ananascomosus_Aco010231.1
Ananascomosus_Aco010558.1
Ananascomosus_Aco011895.1
Ananascomosus_Aco018555.1
Ananascomosus_Aco019352.1
Ananascomosus_Aco020562.1
Ananascomosus_Aco027001.1
Aquilegiacoerulea_Aqcoe1G126700.1.p
Aquilegiacoerulea_Aqcoe1G372100.1.p
Aquilegiacoerulea_Aqcoe1G373400.1.p
Aquilegiacoerulea_Aqcoe2G158200.1.p
Aquilegiacoerulea_Aqcoe3G142100.1.p
Aquilegiacoerulea_Aqcoe3G424500.1.p
Aquilegiacoerulea_Aqcoe5G106600.1.p
Aquilegiacoerulea_Aqcoe5G234900.1.p
Aquilegiacoerulea_Aqcoe7G377900.1.p
Aquilegiacoerulea_Aqcoe7G378100.1.p
Arabidopsishalleri_Araha.10341s0001.1.p TMHMM2.0
Arabidopsishalleri_Araha.1146s0008.1.p TMHMM2.0
Arabidopsishalleri_Araha.1146s0009.1.p
Arabidopsishalleri_Araha.1212s0002.1.p
Arabidopsishalleri_Araha.13695s0002.1.p
Arabidopsishalleri_Araha.16094s0001.1.p
Arabidopsishalleri_Araha.16261s0010.1.p
Arabidopsishalleri_Araha.19157s0013.1.p
Arabidopsishalleri_Araha.24359s0001.1.p
Arabidopsishalleri_Araha.4954s0012.1.p
Arabidopsishalleri_Araha.65799s0001.1.p
Arabidopsishalleri_Araha.9027s0002.1.p
Arabidopsishalleri_Araha.9776s0006.1.p
Arabidopsislyrata_313859
Arabidopsislyrata_325871
Arabidopsislyrata_326748
Arabidopsislyrata_328786
Arabidopsislyrata_333554
Arabidopsislyrata_336483
Arabidopsislyrata_340623
Arabidopsislyrata_347510
Arabidopsislyrata_352687
Arabidopsislyrata_473471
Arabidopsislyrata_473571
Arabidopsislyrata_478384
Arabidopsislyrata_481629
Arabidopsislyrata_491088
Arabidopsislyrata_876543
Arabidopsislyrata_906244
Arabidopsislyrata_908325
Arabidopsislyrata_910218
Arabidopsislyrata_912076
Arabidopsisthaliana_AT1G01010.1	NAC4
Arabidopsisthaliana_AT1G32870.1	NAC13
Arabidopsisthaliana_AT1G33060.1	NAC14
Arabidopsisthaliana_AT1G34180.1	NAC16
Arabidopsisthaliana_AT1G34190.1	NAC17
Arabidopsisthaliana_AT1G65910.1	NAC28
Arabidopsisthaliana_AT2G27300.1	NAC40
Arabidopsisthaliana_AT3G10500.1	NAC53
Arabidopsisthaliana_AT3G44290.1	NAC60
Arabidopsisthaliana_AT3G49530.1	NAC62
Arabidopsisthaliana_AT4G01540.1	NAC68
Arabidopsisthaliana_AT4G01550.1	NAC69
Arabidopsisthaliana_AT4G29230.1	NAC75
Arabidopsisthaliana_AT4G35580.1	Calmodulin binding NAC	NTL9
Arabidopsisthaliana_AT5G04400.1	NAC77
Arabidopsisthaliana_AT5G04410.1	NAC78
Arabidopsisthaliana_AT5G22290.1	NAC89
Arabidopsisthaliana_AT5G24590.2
Arabisalpina_KFK24891.1
Arabisalpina_KFK26331.1
Arabisalpina_KFK27735.1
Arabisalpina_KFK30695.1
Arabisalpina_KFK30696.1
Arabisalpina_KFK33874.1
Arabisalpina_KFK34231.1
Arabisalpina_KFK38438.1
Arabisalpina_KFK42491.1
Arabisalpina_KFK45049.1
Arabisalpina_KFK45050.1
Arabisalpina_KFK45122.1
Arabisalpina_KFK45123.1
Arachisduranensis_Aradu.08TAH
Arachisduranensis_Aradu.3R7A3
Arachisduranensis_Aradu.5D5JN
Arachisduranensis_Aradu.9FF24
Arachisduranensis_Aradu.BPK98
Arachisduranensis_Aradu.C1Q0A
Arachisduranensis_Aradu.F48KW
Arachisduranensis_Aradu.K2UJH
Arachisduranensis_Aradu.U974Q
Arachisduranensis_Aradu.W3GLH
Arachisduranensis_Aradu.Z4K97
Arachishypogaea_Ahy008073
Arachishypogaea_Ahy009563
Arachishypogaea_Ahy016999
Arachishypogaea_Ahy020393
Arachisipaensis_Araip.2BL8E
Arachisipaensis_Araip.2W5R5
Arachisipaensis_Araip.67R8V
Arachisipaensis_Araip.6CI1F
Arachisipaensis_Araip.714GL
Arachisipaensis_Araip.79TDF
Arachisipaensis_Araip.7L9YW
Arachisipaensis_Araip.9W6SR
Arachisipaensis_Araip.A6QWC
Arachisipaensis_Araip.E0NQ0
Arachisipaensis_Araip.HIJ9F
Arachisipaensis_Araip.PX0QP
Arachisipaensis_Araip.TL0B5
Arachisipaensis_Araip.YS3WM
Arachisipaensis_Araip.Z57SD
Arachisipaensis_Araip.Z57SD
Azadirachtaindica_Neem_11713_f_2
Azadirachtaindica_Neem_17921_f_2
Azadirachtaindica_Neem_21394_f_3
Azadirachtaindica_Neem_2345_f_3
Azadirachtaindica_Neem_33457_f_1
Azadirachtaindica_Neem_36116_a_1
Azadirachtaindica_Neem_39666_f_1
Azadirachtaindica_Neem_6492_f_1
Azadirachtaindica_Neem_6790_f_1
Azadirachtaindica_Neem_9263_f_10
Azadirachtaindica_Neem_9263_f_12
Betavulgaris_Bv1_022030_ueac.t1
Betavulgaris_Bv2_032870_nige.t1
Betavulgaris_Bv3_050780_usim.t1
Betavulgaris_Bv4_093720_guiw.t1
Betavulgaris_Bv4_096620_mhnx.t1
Betavulgaris_Bv8_199060_znkf.t1
Boecherastricta_Bostr.0556s0726.1.p
Boecherastricta_Bostr.1040s0050.1.p
Boecherastricta_Bostr.1040s0051.1.p
Boecherastricta_Bostr.15697s0466.1.p
Boecherastricta_Bostr.2128s0007.1.p
Boecherastricta_Bostr.22252s0010.1.p
Boecherastricta_Bostr.26527s0049.1.p
Boecherastricta_Bostr.26959s0323.1.p
Boecherastricta_Bostr.28794s0029.1.p
Boecherastricta_Bostr.2902s0136.1.p
Boecherastricta_Bostr.3359s0059.1.p
Boecherastricta_Bostr.3359s0074.1.p
Boecherastricta_Bostr.4825s0021.1.p
Boecherastricta_Bostr.4825s0023.1.p
Boecherastricta_Bostr.4825s0024.1.p
Boecherastricta_Bostr.5325s0009.1.p
Boecherastricta_Bostr.5325s0011.1.p
Boecherastricta_Bostr.5325s0017.1.p
Boecherastricta_Bostr.5325s0019.1.p
Boecherastricta_Bostr.5763s0059.1.p
Boecherastricta_Bostr.6864s0295.1.p
Boecherastricta_Bostr.7867s0767.1.p
Boecherastricta_Bostr.7867s1416.1.p
Brachypodiumdistachyon_Bradi1g14467.1.p
Brachypodiumdistachyon_Bradi1g52480.2.p
Brachypodiumdistachyon_Bradi1g77217.1.p
Brachypodiumdistachyon_Bradi2g09530.1.p
Brachypodiumdistachyon_Bradi2g33307.2.p
Brachypodiumdistachyon_Bradi3g12470.1.p
Brachypodiumdistachyon_Bradi3g16480.1.p
Brachypodiumdistachyon_Bradi3g56080.1.p
Brachypodiumdistachyon_Bradi4g13570.1.p
Brachypodiumdistachyon_Bradi4g13586.1.p
Brachypodiumdistachyon_Bradi4g22216.2.p
Brachypodiumdistachyon_Bradi4g34022.1.p
Brachypodiumdistachyon_Bradi4g41200.1.p
Brachypodiumstacei_Brast01G307800.1.p
Brachypodiumstacei_Brast02G018500.1.p
Brachypodiumstacei_Brast03G018400.1.p
Brachypodiumstacei_Brast03G309200.1.p
Brachypodiumstacei_Brast04G052200.1.p
Brachypodiumstacei_Brast05G168300.1.p
Brachypodiumstacei_Brast05G253000.1.p
Brachypodiumstacei_Brast07G127300.1.p
Brachypodiumstacei_Brast09G135700.1.p
Brachypodiumstacei_Brast09G210800.1.p
Brassicanapus_GSBRNA2T00000580001
Brassicanapus_GSBRNA2T00001356001
Brassicanapus_GSBRNA2T00004863001
Brassicanapus_GSBRNA2T00009589001
Brassicanapus_GSBRNA2T00012336001
Brassicanapus_GSBRNA2T00023614001
Brassicanapus_GSBRNA2T00027751001
Brassicanapus_GSBRNA2T00028681001
Brassicanapus_GSBRNA2T00031577001
Brassicanapus_GSBRNA2T00033138001
Brassicanapus_GSBRNA2T00034345001
Brassicanapus_GSBRNA2T00036642001
Brassicanapus_GSBRNA2T00038789001
Brassicanapus_GSBRNA2T00040227001
Brassicanapus_GSBRNA2T00040233001
Brassicanapus_GSBRNA2T00049322001
Brassicanapus_GSBRNA2T00052195001
Brassicanapus_GSBRNA2T00057235001
Brassicanapus_GSBRNA2T00057237001
Brassicanapus_GSBRNA2T00059078001
Brassicanapus_GSBRNA2T00061848001
Brassicanapus_GSBRNA2T00072911001
Brassicanapus_GSBRNA2T00072912001
Brassicanapus_GSBRNA2T00072914001
Brassicanapus_GSBRNA2T00075489001
Brassicanapus_GSBRNA2T00075596001
Brassicanapus_GSBRNA2T00078706001
Brassicanapus_GSBRNA2T00080904001
Brassicanapus_GSBRNA2T00085404001
Brassicanapus_GSBRNA2T00085407001
Brassicanapus_GSBRNA2T00086242001
Brassicanapus_GSBRNA2T00086242001
Brassicanapus_GSBRNA2T00087046001
Brassicanapus_GSBRNA2T00090982001
Brassicanapus_GSBRNA2T00091365001
Brassicanapus_GSBRNA2T00091404001
Brassicanapus_GSBRNA2T00098300001
Brassicanapus_GSBRNA2T00104269001
Brassicanapus_GSBRNA2T00106395001
Brassicanapus_GSBRNA2T00106396001
Brassicanapus_GSBRNA2T00109745001
Brassicanapus_GSBRNA2T00111649001
Brassicanapus_GSBRNA2T00113154001
Brassicanapus_GSBRNA2T00118651001
Brassicanapus_GSBRNA2T00121760001
Brassicanapus_GSBRNA2T00123484001
Brassicanapus_GSBRNA2T00123485001
Brassicanapus_GSBRNA2T00124696001
Brassicanapus_GSBRNA2T00125430001
Brassicanapus_GSBRNA2T00133539001
Brassicanapus_GSBRNA2T00135630001
Brassicanapus_GSBRNA2T00136356001
Brassicanapus_GSBRNA2T00139105001
Brassicanapus_GSBRNA2T00140926001
Brassicanapus_GSBRNA2T00146022001
Brassicanapus_GSBRNA2T00147549001
Brassicanapus_GSBRNA2T00148321001
Brassicanapus_GSBRNA2T00148867001
Brassicanapus_GSBRNA2T00150497001
Brassicanapus_GSBRNA2T00152426001
Brassicanapus_GSBRNA2T00153359001
Brassicanapus_GSBRNA2T00154116001
Brassicanapus_GSBRNA2T00156429001
Brassicaoleracea_XP_013586611.1
Brassicaoleracea_XP_013589211.1
Brassicaoleracea_XP_013591746.1
Brassicaoleracea_XP_013592194.1
Brassicaoleracea_XP_013592976.1
Brassicaoleracea_XP_013598464.1
Brassicaoleracea_XP_013604293.1
Brassicaoleracea_XP_013605626.1
Brassicaoleracea_XP_013605970.1
Brassicaoleracea_XP_013605971.1
Brassicaoleracea_XP_013606555.1
Brassicaoleracea_XP_013607450.1
Brassicaoleracea_XP_013608112.1
Brassicaoleracea_XP_013608281.1
Brassicaoleracea_XP_013609760.1
Brassicaoleracea_XP_013609773.1
Brassicaoleracea_XP_013609781.1
Brassicaoleracea_XP_013609789.1
Brassicaoleracea_XP_013612936.1
Brassicaoleracea_XP_013612937.1
Brassicaoleracea_XP_013613101.1
Brassicaoleracea_XP_013613103.1
Brassicaoleracea_XP_013614047.1
Brassicaoleracea_XP_013614048.1
Brassicaoleracea_XP_013614049.1
Brassicaoleracea_XP_013615275.1
Brassicaoleracea_XP_013618727.1
Brassicaoleracea_XP_013619851.1
Brassicaoleracea_XP_013620810.1
Brassicaoleracea_XP_013620811.1
Brassicaoleracea_XP_013622434.1
Brassicaoleracea_XP_013622435.1
Brassicaoleracea_XP_013626921.1
Brassicaoleracea_XP_013628917.1
Brassicaoleracea_XP_013628918.1
Brassicaoleracea_XP_013630845.1
Brassicaoleracea_XP_013634548.1
Brassicaoleracea_XP_013634549.1
Brassicaoleracea_XP_013637675.1
Brassicaoleracea_XP_013637676.1
Brassicaoleracea_XP_013638215.1
Brassicaoleracea_XP_013638988.1
Brassicaoleracea_XP_013638989.1
Brassicaoleracea_XP_013639067.1
Brassicaoleracea_XP_013639422.1
Brassicaoleracea_XP_013639424.1
Brassicarapa_XP_009103220.1
Brassicarapa_XP_009103221.1
Brassicarapa_XP_009103591.1
Brassicarapa_XP_009103592.1
Brassicarapa_XP_009107934.1
Brassicarapa_XP_009111357.1
Brassicarapa_XP_009111638.1
Brassicarapa_XP_009111639.1
Brassicarapa_XP_009112744.1
Brassicarapa_XP_009114751.1
Brassicarapa_XP_009114752.1
Brassicarapa_XP_009117877.1
Brassicarapa_XP_009119658.1
Brassicarapa_XP_009119659.1
Brassicarapa_XP_009119789.1
Brassicarapa_XP_009120669.1
Brassicarapa_XP_009121709.1
Brassicarapa_XP_009121790.1
Brassicarapa_XP_009122601.1
Brassicarapa_XP_009122853.1
Brassicarapa_XP_009122872.1
Brassicarapa_XP_009125558.1
Brassicarapa_XP_009125559.1
Brassicarapa_XP_009126534.1
Brassicarapa_XP_009127458.1
Brassicarapa_XP_009128520.1
Brassicarapa_XP_009128919.1
Brassicarapa_XP_009128925.1
Brassicarapa_XP_009128929.1
Brassicarapa_XP_009130821.1
Brassicarapa_XP_009130822.1
Brassicarapa_XP_009131374.1
Brassicarapa_XP_009131870.1
Brassicarapa_XP_009145145.1
Brassicarapa_XP_009145146.1
Brassicarapa_XP_009145148.1
Brassicarapa_XP_009145149.1
Brassicarapa_XP_009145150.1
Brassicarapa_XP_009145151.1
Brassicarapa_XP_009149732.1
Brassicarapa_XP_009150140.1
Brassicarapa_XP_009150982.1
Brassicarapa_XP_009150983.1
Brassicarapa_XP_009151462.1
Cajanuscajan_C.cajan_09117
Cajanuscajan_C.cajan_14854
Cajanuscajan_C.cajan_22429
Cajanuscajan_C.cajan_24755
Cajanuscajan_C.cajan_26125
Cajanuscajan_C.cajan_29425
Cajanuscajan_C.cajan_29427
Cajanuscajan_C.cajan_31437
Cajanuscajan_C.cajan_36997
Cajanuscajan_C.cajan_40311
Cajanuscajan_C.cajan_41044
Cajanuscajan_C.cajan_42082
Camelinasativa_Csa01g004860.1
Camelinasativa_Csa01g011380.1
Camelinasativa_Csa02g004670.1
Camelinasativa_Csa03g002220.1
Camelinasativa_Csa03g037360.1
Camelinasativa_Csa03g038330.1
Camelinasativa_Csa03g038340.1
Camelinasativa_Csa04g023980.1
Camelinasativa_Csa04g035000.1
Camelinasativa_Csa05g041670.1
Camelinasativa_Csa05g073600.1
Camelinasativa_Csa06g016930.1
Camelinasativa_Csa06g016930.1
Camelinasativa_Csa06g023540.1
Camelinasativa_Csa07g060910.1
Camelinasativa_Csa07g061600.1
Camelinasativa_Csa08g005060.1
Camelinasativa_Csa08g006010.1
Camelinasativa_Csa08g015450.1
Camelinasativa_Csa08g020160.1
Camelinasativa_Csa08g052950.1
Camelinasativa_Csa08g060070.1
Camelinasativa_Csa09g034120.1
Camelinasativa_Csa09g052140.1
Camelinasativa_Csa09g068910.1
Camelinasativa_Csa09g081160.1
Camelinasativa_Csa10g006570.1
Camelinasativa_Csa10g013350.1
Camelinasativa_Csa11g006210.1
Camelinasativa_Csa11g014290.1
Camelinasativa_Csa12g019250.1
Camelinasativa_Csa12g077490.1
Camelinasativa_Csa13g006410.1
Camelinasativa_Csa13g016770.1
Camelinasativa_Csa13g025730.1
Camelinasativa_Csa13g055730.1
Camelinasativa_Csa14g002180.1
Camelinasativa_Csa14g042630.1
Camelinasativa_Csa14g042630.1
Camelinasativa_Csa14g044030.1
Camelinasativa_Csa14g044030.1
Camelinasativa_Csa15g074090.1
Camelinasativa_Csa16g023250.1
Camelinasativa_Csa16g031130.1
Camelinasativa_Csa16g051500.1
Camelinasativa_Csa17g001480.1
Camelinasativa_Csa17g001480.1
Camelinasativa_Csa17g054250.1
Camelinasativa_Csa17g055470.1
Camelinasativa_Csa17g059460.1
Camelinasativa_Csa17g059460.1
Camelinasativa_Csa17g059480.1
Camelinasativa_Csa19g014130.1
Camelinasativa_Csa20g005610.1
Camelinasativa_Csa20g012490.1
Camelinasativa_Csa20g035850.1
Camelinasativa_Csa20g042750.1
Camelinasativa_Csa20g057380.1
Cannabissativa_PK02019.1
Cannabissativa_PK15363.1
Cannabissativa_PK19314.1
Cannabissativa_PK27925.1
Capsellagrandiflora_Cagra.0334s0001
Capsellagrandiflora_Cagra.0834s0027
Capsellagrandiflora_Cagra.0846s0004
Capsellagrandiflora_Cagra.11446s0003
Capsellagrandiflora_Cagra.12529s0001
Capsellagrandiflora_Cagra.1443s0001
Capsellagrandiflora_Cagra.1443s0015
Capsellagrandiflora_Cagra.1838s0033
Capsellagrandiflora_Cagra.1968s0043
Capsellagrandiflora_Cagra.1968s0045
Capsellagrandiflora_Cagra.1968s0046
Capsellagrandiflora_Cagra.1968s0046
Capsellagrandiflora_Cagra.21346s0001
Capsellagrandiflora_Cagra.2350s0100
Capsellagrandiflora_Cagra.3125s0012
Capsellagrandiflora_Cagra.3375s0004
Capsellagrandiflora_Cagra.3375s0006
Capsellagrandiflora_Cagra.4344s0001
Capsellagrandiflora_Cagra.9217s0021
Capsellarubella_Carubv10000489m
Capsellarubella_Carubv10000500m
Capsellarubella_Carubv10000892m
Capsellarubella_Carubv10001357m
Capsellarubella_Carubv10001688m
Capsellarubella_Carubv10003260m
Capsellarubella_Carubv10003768m
Capsellarubella_Carubv10003768m
Capsellarubella_Carubv10004602m
Capsellarubella_Carubv10005574m
Capsellarubella_Carubv10007613m
Capsellarubella_Carubv10008529m
Capsellarubella_Carubv10008531m
Capsellarubella_Carubv10008533m
Capsellarubella_Carubv10008706m
Capsellarubella_Carubv10008761m
Capsellarubella_Carubv10008817m
Capsellarubella_Carubv10008886m
Capsellarubella_Carubv10009049m
Capsellarubella_Carubv10009451m
Capsellarubella_Carubv10011253m
Capsellarubella_Carubv10013370m
Capsellarubella_Carubv10014426m
Capsellarubella_Carubv10017199m
Capsellarubella_Carubv10019187m
Capsellarubella_Carubv10021788m
Capsellarubella_Carubv10023568m
Capsicumannuum_CA00g86410
Capsicumannuum_CA02g06450
Capsicumannuum_CA02g20290
Capsicumannuum_CA02g22730
Capsicumannuum_CA02g28290
Capsicumannuum_CA03g21000
Capsicumannuum_CA06g21590
Capsicumannuum_CA06g22780
Capsicumannuum_CA07g18020
Capsicumannuum_CA07g18030
Capsicumannuum_CA10g00460
Capsicumannuum_CA11g01550
Capsicumannuum_CA11g01550
Capsicumannuum_CA11g16490
Capsicumannuum_CA12g04970
Capsicumannuum_CA12g07920
Caricapapaya_evm.model.supercontig_106.80
Caricapapaya_evm.model.supercontig_113.19
Caricapapaya_evm.model.supercontig_113.36
Caricapapaya_evm.model.supercontig_178.32
Caricapapaya_evm.model.supercontig_195.35
Caricapapaya_evm.model.supercontig_3.170
Caricapapaya_evm.model.supercontig_37.112
Castaneamollissima_scaffold00906-abinit-gene-0.7d00906
Castaneamollissima_scaffold01684-snap-gene-0.33
Castaneamollissima_scaffold03703-augustus-gene-0.17
Castaneamollissima_scaffold07459-snap-gene-0.9
Castaneamollissima_scaffold08137-snap-gene-0.8
Castaneamollissima_scaffold08297-augustus-gene-0.5
Castaneamollissima_scaffold09973-snap-gene-0.10
Castaneamollissima_scaffold13838-snap-gene-0.5
Castaneamollissima_scaffold15610-augustus-gene-0.4
Catharanthusroseus_cra_locus_112403_iso_3
Catharanthusroseus_cra_locus_12235_iso_1
Catharanthusroseus_cra_locus_12235_iso_3
Catharanthusroseus_cra_locus_12235_iso_4
Catharanthusroseus_cra_locus_1368_iso_3
Catharanthusroseus_cra_locus_1368_iso_4
Catharanthusroseus_cra_locus_1368_iso_8
Catharanthusroseus_cra_locus_22400_iso_1
Catharanthusroseus_cra_locus_22400_iso_2
Catharanthusroseus_cra_locus_22400_iso_3
Catharanthusroseus_cra_locus_22400_iso_5
Catharanthusroseus_cra_locus_22400_iso_6
Catharanthusroseus_cra_locus_5366_iso_4
Catharanthusroseus_cra_locus_6334_iso_3
Catharanthusroseus_cra_locus_6720_iso_4
Chenopodiumquinoa_AUR62001531
Chenopodiumquinoa_AUR62003400
Chenopodiumquinoa_AUR62005966
Chenopodiumquinoa_AUR62006836
Chenopodiumquinoa_AUR62020251
Chenopodiumquinoa_AUR62021621
Chenopodiumquinoa_AUR62022690
Chenopodiumquinoa_AUR62024101
Chenopodiumquinoa_AUR62028103
Chenopodiumquinoa_AUR62029057
Chenopodiumquinoa_AUR62032488
Chenopodiumquinoa_AUR62033952
Chenopodiumquinoa_AUR62035165
Chenopodiumquinoa_AUR62035165
Chenopodiumquinoa_AUR62041525
Chenopodiumquinoa_AUR62041539
Cicerarietinum_XP_004490776.1
Cicerarietinum_XP_004493961.2
Cicerarietinum_XP_004496133.1
Cicerarietinum_XP_004496134.1
Cicerarietinum_XP_004496404.1
Cicerarietinum_XP_004502779.1
Cicerarietinum_XP_004503093.1
Cicerarietinum_XP_004508725.1
Cicerarietinum_XP_004514021.1
Cicerarietinum_XP_012571948.1
Cicerarietinum_XP_012572681.1
Citrulluslanatus_Cla002400
Citrulluslanatus_Cla004626
Citrulluslanatus_Cla005677
Citrulluslanatus_Cla008629
Citrulluslanatus_Cla009127
Citrulluslanatus_Cla011058
Citrulluslanatus_Cla011248
Citrulluslanatus_Cla011248
Citrulluslanatus_Cla011315
Citrulluslanatus_Cla013731
Citrulluslanatus_Cla016331
Citrulluslanatus_Cla019229
Citrulluslanatus_Cla020527
Citrulluslanatus_Cla021063
Citrulluslanatus_Cla022514
Citrusclementina_Ciclev10000612m
Citrusclementina_Ciclev10001433m
Citrusclementina_Ciclev10011293m
Citrusclementina_Ciclev10015976m
Citrusclementina_Ciclev10016434m
Citrusclementina_Ciclev10016877m
Citrusclementina_Ciclev10019282m
Citrusclementina_Ciclev10019368m
Citrusclementina_Ciclev10019378m
Citrusclementina_Ciclev10019533m
Citrusclementina_Ciclev10019845m
Citrusclementina_Ciclev10020480m
Citrusclementina_Ciclev10028618m
Citrusclementina_Ciclev10031100m
Citrusclementina_Ciclev10031147m
Citrusclementina_Ciclev10031150m
Citrusclementina_Ciclev10031406m
Citrussinensis_orange1.1g007393m
Citrussinensis_orange1.1g007432m
Citrussinensis_orange1.1g007598m
Citrussinensis_orange1.1g007598m
Citrussinensis_orange1.1g007938m
Citrussinensis_orange1.1g008125m
Citrussinensis_orange1.1g008335m
Citrussinensis_orange1.1g008830m
Citrussinensis_orange1.1g008907m
Citrussinensis_orange1.1g008921m
Citrussinensis_orange1.1g009389m
Citrussinensis_orange1.1g009697m
Citrussinensis_orange1.1g011830m
Citrussinensis_orange1.1g016181m
Citrussinensis_orange1.1g016337m
Citrussinensis_orange1.1g025990m
Citrussinensis_orange1.1g027074m
Citrussinensis_orange1.1g027859m
Citrussinensis_orange1.1g027874m
Citrussinensis_orange1.1g027916m
Citrussinensis_orange1.1g029281m
Citrussinensis_orange1.1g030079m
Citrussinensis_orange1.1g030168m
Citrussinensis_orange1.1g031672m
Citrussinensis_orange1.1g040553m
Coffeacanephora_Cc00_g08040
Coffeacanephora_Cc00_g09070
Coffeacanephora_Cc00_g26010
Coffeacanephora_Cc01_g04540
Coffeacanephora_Cc01_g08730
Coffeacanephora_Cc02_g00700
Coffeacanephora_Cc02_g10630
Coffeacanephora_Cc02_g10640
Coffeacanephora_Cc07_g12760
Coffeacanephora_Cc08_g17070
Coffeacanephora_Cc10_g06320
Cucumismelo_MELO3C012390P1
Cucumismelo_MELO3C012390P2
Cucumismelo_MELO3C013173P1
Cucumismelo_MELO3C014141P1
Cucumismelo_MELO3C014509P1
Cucumismelo_MELO3C015357P1
Cucumismelo_MELO3C019401P1
Cucumismelo_MELO3C019845P1
Cucumismelo_MELO3C019845P2
Cucumismelo_MELO3C019954P1
Cucumismelo_MELO3C024865P1
Cucumismelo_MELO3C025099P1
Cucumismelo_MELO3C025584P2
Cucumismelo_MELO3C025584P3
Cucumissativus_Cucsa.042390.1
Cucumissativus_Cucsa.163680.1
Cucumissativus_Cucsa.173670.1
Cucumissativus_Cucsa.175050.1
Cucumissativus_Cucsa.186150.1
Cucumissativus_Cucsa.236170.1
Cucumissativus_Cucsa.249390.1
Cucumissativus_Cucsa.283900.1
Cucumissativus_Cucsa.308770.1
Cucumissativus_Cucsa.319680.1
Cucumissativus_Cucsa.320590.1
Cucumissativus_Cucsa.341800.1
Cucumissativus_Cucsa.364130.1
Cucumissativus_Cucsa.370520.1
Daucuscarota_DCAR_003409
Daucuscarota_DCAR_006394
Daucuscarota_DCAR_010568
Daucuscarota_DCAR_014143
Daucuscarota_DCAR_015694
Daucuscarota_DCAR_019077
Daucuscarota_DCAR_019984
Daucuscarota_DCAR_020385
Daucuscarota_DCAR_023688
Dianthuscaryophyllus_Dca12464.1
Dianthuscaryophyllus_Dca13008.1
Dianthuscaryophyllus_Dca1834.1
Dianthuscaryophyllus_Dca20822.1
Dianthuscaryophyllus_Dca29406.1
Dianthuscaryophyllus_Dca30753.1
Dianthuscaryophyllus_Dca31870.1
Dianthuscaryophyllus_Dca44899.1
Dianthuscaryophyllus_Dca45711.1
Dianthuscaryophyllus_Dca58921.1
Dianthuscaryophyllus_Dca59654.1
Dianthuscaryophyllus_Dca60574.1
Dianthuscaryophyllus_Dca6500.1
Dianthuscaryophyllus_Dca857.1
Dichantheliumoligosanthes_Do002362.1
Dichantheliumoligosanthes_Do003868.1
Dichantheliumoligosanthes_Do003945.1
Dichantheliumoligosanthes_Do005286.1
Dichantheliumoligosanthes_Do007068.1
Dichantheliumoligosanthes_Do008886.1
Dichantheliumoligosanthes_Do011140.1
Dichantheliumoligosanthes_Do013621.1
Dichantheliumoligosanthes_Do015330.1
Dichantheliumoligosanthes_Do015875.1
Dichantheliumoligosanthes_Do016529.1
Dichantheliumoligosanthes_Do020978.1
Dichantheliumoligosanthes_Do020978.1
Dichantheliumoligosanthes_Do021114.1
Dichantheliumoligosanthes_Do023544.1
Dichantheliumoligosanthes_Do024028.1
Dichantheliumoligosanthes_Do025061.1
Dichantheliumoligosanthes_Do025091.1
Dorcocerashygrometricum_KZT75520.1
Dorcocerashygrometricum_KZV17376.1
Dorcocerashygrometricum_KZV22577.1
Dorcocerashygrometricum_KZV28942.1
Dorcocerashygrometricum_KZV30139.1
Dorcocerashygrometricum_KZV32195.1
Dorcocerashygrometricum_KZV39663.1
Dorcocerashygrometricum_KZV40957.1
Dorcocerashygrometricum_KZV41188.1
Dorcocerashygrometricum_KZV41653.1
Dorcocerashygrometricum_KZV43485.1
Dorcocerashygrometricum_KZV45352.1
Dorcocerashygrometricum_KZV53808.1
Dorcocerashygrometricum_KZV55311.1
Elaeisguineensis_XP_010908787.1
Elaeisguineensis_XP_010918221.1
Elaeisguineensis_XP_010919011.1
Elaeisguineensis_XP_010919012.1
Elaeisguineensis_XP_010927489.1
Elaeisguineensis_XP_010932188.1
Elaeisguineensis_XP_010932189.1
Elaeisguineensis_XP_010934040.1
Elaeisguineensis_XP_010934041.1
Elaeisguineensis_XP_010934904.1
Elaeisguineensis_XP_010934905.1
Elaeisguineensis_XP_010934906.1
Elaeisguineensis_XP_010935812.1
Elaeisguineensis_XP_010935813.1
Elaeisguineensis_XP_010936653.1
Elaeisguineensis_XP_010936654.1
Elaeisguineensis_XP_010939027.1
Elaeisguineensis_XP_010939028.1
Elaeisguineensis_XP_010939032.1
Elaeisguineensis_XP_010939033.1
Elaeisguineensis_XP_010940544.1 TMHMM2.0
Elaeisguineensis_XP_010941180.1
Elaeisguineensis_XP_010941181.1
Eragrostistef_462845248
Eragrostistef_462849304 TMHMM2.0
Eragrostistef_462852590
Eragrostistef_462854596
Eragrostistef_462860887
Eragrostistef_462913356
Eragrostistef_462915047 TMHMM2.0
Eragrostistef_462915047 TMHMM2.0
Eragrostistef_462915132
Eragrostistef_462923579
Eragrostistef_462936145
Eragrostistef_462940706
Eragrostistef_462957334
Eragrostistef_462960253
Eragrostistef_462966935
Eucalyptuscamaldulensis_EcC002598.10
Eucalyptuscamaldulensis_EcC004159.10
Eucalyptuscamaldulensis_EcC011699.50
Eucalyptuscamaldulensis_EcC014449.180
Eucalyptuscamaldulensis_EcC026270.70
Eucalyptuscamaldulensis_EcC032657.20
Eucalyptuscamaldulensis_EcC044048.10
Eucalyptuscamaldulensis_EcC046950.50
Eucalyptuscamaldulensis_EcC048452.10
Eucalyptuscamaldulensis_EcC053822.40
Eucalyptuscamaldulensis_EcC054949.10
Eucalyptuscamaldulensis_EcC080461.10
Eucalyptuscamaldulensis_EcS505036.10
Eucalyptuscamaldulensis_EcS658905.10
Eucalyptuscamaldulensis_EcS744841.10
Eucalyptuscamaldulensis_EcS744841.10
Eucalyptusgrandis_Eucgr.A00359.1.p
Eucalyptusgrandis_Eucgr.A00369.1.p
Eucalyptusgrandis_Eucgr.A00969.1.p
Eucalyptusgrandis_Eucgr.B03823.1.p
Eucalyptusgrandis_Eucgr.E01095.1.p
Eucalyptusgrandis_Eucgr.F02771.1.p
Eucalyptusgrandis_Eucgr.F02910.1.p
Eucalyptusgrandis_Eucgr.G01047.1.p
Eucalyptusgrandis_Eucgr.G01052.1.p
Eucalyptusgrandis_Eucgr.G01053.1.p
Eucalyptusgrandis_Eucgr.G01060.1.p
Eucalyptusgrandis_Eucgr.G01758.1.p
Eucalyptusgrandis_Eucgr.I00213.1.p
Eucalyptusgrandis_Eucgr.J00531.1.p
Eucalyptusgrandis_Eucgr.J01038.1.p
Eutremasalsugineum_Thhalv10002027m
Eutremasalsugineum_Thhalv10002040m
Eutremasalsugineum_Thhalv10002300m
Eutremasalsugineum_Thhalv10004105m
Eutremasalsugineum_Thhalv10004177m
Eutremasalsugineum_Thhalv10004805m
Eutremasalsugineum_Thhalv10007021m
Eutremasalsugineum_Thhalv10007196m
Eutremasalsugineum_Thhalv10007221m
Eutremasalsugineum_Thhalv10007369m
Eutremasalsugineum_Thhalv10007665m
Eutremasalsugineum_Thhalv10010340m
Eutremasalsugineum_Thhalv10010675m
Eutremasalsugineum_Thhalv10013110m
Eutremasalsugineum_Thhalv10013903m
Eutremasalsugineum_Thhalv10018275m
Eutremasalsugineum_Thhalv10020438m
Eutremasalsugineum_Thhalv10023895m
Eutremasalsugineum_Thhalv10024128m
Eutremasalsugineum_Thhalv10024148m
Eutremasalsugineum_Thhalv10024149m
Eutremasalsugineum_Thhalv10024980m
Eutremasalsugineum_Thhalv10028684m
Eutremasalsugineum_Thhalv10029162m
Fragariavesca_mrna02444.1-v1.0-hybrid
Fragariavesca_mrna17589.1-v1.0-hybrid
Fragariavesca_mrna18589.1-v1.0-hybrid
Fragariavesca_mrna18590.1-v1.0-hybrid
Fragariavesca_mrna23560.1-v1.0-hybrid
Fragariavesca_mrna24179.1-v1.0-hybrid
Fragariavesca_mrna26542.1-v1.0-hybrid
Fragariavesca_mrna27539.1-v1.0-hybrid
Fragariavesca_mrna31175.1-v1.0-hybrid
Fragariavesca_mrna31658.1-v1.0-hybrid
Fragariavesca_mrna34005.1-v1.0-hybrid
Fragariaxananassa_FANhyb_rscf00000062.1.g00018.1
Fragariaxananassa_FANhyb_rscf00000139.1.g00001.1
Fragariaxananassa_FANhyb_rscf00000190.1.g00003.1
Fragariaxananassa_FANhyb_rscf00000207.1.g00009.1
Fragariaxananassa_FANhyb_rscf00001076.1.g00002.1
Fragariaxananassa_FANhyb_rscf00001150.1.g00006.1
Genliseaaurea_EPS65703.1
Glycinemax_Glyma.01G088200.1.p
Glycinemax_Glyma.02G222300.1.p
Glycinemax_Glyma.02G240500.1.p
Glycinemax_Glyma.04G226700.1.p
Glycinemax_Glyma.06G138100.1.p
Glycinemax_Glyma.07G047900.1.p
Glycinemax_Glyma.10G197600.1.p
Glycinemax_Glyma.10G219600.1.p
Glycinemax_Glyma.11G075400.1.p
Glycinemax_Glyma.11G212400.1.p
Glycinemax_Glyma.12G186900.1.p
Glycinemax_Glyma.13G314600.1.p
Glycinemax_Glyma.14G189300.1.p
Glycinemax_Glyma.18G043900.1.p
Glycinemax_Glyma.20G172100.1.p
Glycinemax_Glyma.20G192300.1.p
Glycinesoja_KHN00770.1 TMHMM2.0
Glycinesoja_KHN01494.1
Glycinesoja_KHN08773.1
Glycinesoja_KHN15864.1
Glycinesoja_KHN15865.1
Glycinesoja_KHN17058.1
Glycinesoja_KHN19577.1
Glycinesoja_KHN21163.1
Glycinesoja_KHN24171.1
Glycinesoja_KHN32858.1
Glycinesoja_KHN37822.1
Glycinesoja_KHN39501.1
Glycinesoja_KHN40025.1
Glycinesoja_KHN41028.1
Glycinesoja_KHN46203.1
Gorai.004G048200.1
Gossypiumarboreum_Cotton_A_02366_BGI-A2_v1.0
Gossypiumarboreum_Cotton_A_04509_BGI-A2_v1.0
Gossypiumarboreum_Cotton_A_08115_BGI-A2_v1.0
Gossypiumarboreum_Cotton_A_08816_BGI-A2_v1.0
Gossypiumarboreum_Cotton_A_13395_BGI-A2_v1.0
Gossypiumarboreum_Cotton_A_13487_BGI-A2_v1.0
Gossypiumarboreum_Cotton_A_13859_BGI-A2_v1.0
Gossypiumarboreum_Cotton_A_15665_BGI-A2_v1.0
Gossypiumarboreum_Cotton_A_17362_BGI-A2_v1.0
Gossypiumarboreum_Cotton_A_23892_BGI-A2_v1.0
Gossypiumarboreum_Cotton_A_26263_BGI-A2_v1.0
Gossypiumarboreum_Cotton_A_29176_BGI-A2_v1.0
Gossypiumarboreum_Cotton_A_33555_BGI-A2_v1.0
Gossypiumarboreum_Cotton_A_35235_BGI-A2_v1.0
Gossypiumhirsutum_Gh_A03G1512
Gossypiumhirsutum_Gh_A05G0652
Gossypiumhirsutum_Gh_A05G2095
Gossypiumhirsutum_Gh_A05G2506
Gossypiumhirsutum_Gh_A06G0097
Gossypiumhirsutum_Gh_A08G0336
Gossypiumhirsutum_Gh_A09G0294
Gossypiumhirsutum_Gh_A09G0920
Gossypiumhirsutum_Gh_A09G1677
Gossypiumhirsutum_Gh_A11G0147
Gossypiumhirsutum_Gh_A11G1568
Gossypiumhirsutum_Gh_A12G1049
Gossypiumhirsutum_Gh_A12G2195
Gossypiumhirsutum_Gh_D02G0682
Gossypiumhirsutum_Gh_D03G0824
Gossypiumhirsutum_Gh_D03G1542
Gossypiumhirsutum_Gh_D05G0797
Gossypiumhirsutum_Gh_D05G2348
Gossypiumhirsutum_Gh_D05G2784
Gossypiumhirsutum_Gh_D08G0433
Gossypiumhirsutum_Gh_D08G1138
Gossypiumhirsutum_Gh_D09G0950
Gossypiumhirsutum_Gh_D09G2356
Gossypiumhirsutum_Gh_D11G0160
Gossypiumhirsutum_Gh_D11G1074
Gossypiumhirsutum_Gh_D11G1725
Gossypiumhirsutum_Gh_D12G1169
Gossypiumhirsutum_Gh_D12G2375
Gossypiumraimondii_Gorai.001G150000.1
Gossypiumraimondii_Gorai.002G019700.1
Gossypiumraimondii_Gorai.003G073300.1
Gossypiumraimondii_Gorai.005G076200.1
Gossypiumraimondii_Gorai.006G113700.1
Gossypiumraimondii_Gorai.006G203800.1
Gossypiumraimondii_Gorai.007G017500.1
Gossypiumraimondii_Gorai.007G114500.1
Gossypiumraimondii_Gorai.007G188800.1
Gossypiumraimondii_Gorai.008G130300.1
Gossypiumraimondii_Gorai.008G261400.1
Gossypiumraimondii_Gorai.009G083500.1
Gossypiumraimondii_Gorai.009G260000.1
Gossypiumraimondii_Gorai.009G309000.1
Gossypiumraimondii_Gorai.012G169300.1
Helianthusannuus_Han000596
Hordeumvulgare_MLOC_50406.1
Hordeumvulgare_MLOC_6066.1
Hordeumvulgare_MLOC_68284.1
Humuluslupulus_HL.SW.v1.0.G008629.1
Humuluslupulus_HL.SW.v1.0.G009399.1
Humuluslupulus_HL.SW.v1.0.G017885.1
Humuluslupulus_HL.SW.v1.0.G036702.1
Humuluslupulus_HL.SW.v1.0.G046733.1
Ipomoeatrifida_Itr_sc000044.1_g00054.1
Ipomoeatrifida_Itr_sc000134.1_g00028.1
Ipomoeatrifida_Itr_sc000185.1_g00020.1
Ipomoeatrifida_Itr_sc000259.1_g00017.1
Ipomoeatrifida_Itr_sc000264.1_g00005.1
Ipomoeatrifida_Itr_sc000509.1_g00002.1
Ipomoeatrifida_Itr_sc000781.1_g00011.1
Ipomoeatrifida_Itr_sc001767.1_g00001.1
Ipomoeatrifida_Itr_sc003700.1_g00004.1
Jatrophacurcas_Jcr4S00282.90
Jatrophacurcas_Jcr4S00899.90
Jatrophacurcas_Jcr4S01292.40
Jatrophacurcas_Jcr4S01829.50
Jatrophacurcas_Jcr4S02298.20
Jatrophacurcas_Jcr4S04869.20
Jatrophacurcas_Jcr4S12092.10
Juglansregia_WALNUT_00006161-RA
Juglansregia_WALNUT_00010348-RA
Juglansregia_WALNUT_00010348-RA
Juglansregia_WALNUT_00013110-RA
Juglansregia_WALNUT_00013111-RA
Juglansregia_WALNUT_00013875-RA
Juglansregia_WALNUT_00014050-RA
Juglansregia_WALNUT_00014993-RA
Juglansregia_WALNUT_00018866-RA
Juglansregia_WALNUT_00019247-RA
Juglansregia_WALNUT_00021799-RA TMHMM2.0
Juglansregia_WALNUT_00025170-RA TMHMM2.0
Juglansregia_WALNUT_00027010-RA
Juglansregia_WALNUT_00032240-RA
Juglansregia_WALNUT_00032276-RA
Kalanchoelaxiflora_Kalax.0001s0118
Kalanchoelaxiflora_Kalax.0001s0186
Kalanchoelaxiflora_Kalax.0001s0201
Kalanchoelaxiflora_Kalax.0011s0164
Kalanchoelaxiflora_Kalax.0019s0114
Kalanchoelaxiflora_Kalax.0020s0094
Kalanchoelaxiflora_Kalax.0026s0117
Kalanchoelaxiflora_Kalax.0046s0014
Kalanchoelaxiflora_Kalax.0048s0059
Kalanchoelaxiflora_Kalax.0054s0134
Kalanchoelaxiflora_Kalax.0070s0067
Kalanchoelaxiflora_Kalax.0099s0031
Kalanchoelaxiflora_Kalax.0100s0047
Kalanchoelaxiflora_Kalax.0131s0011
Kalanchoelaxiflora_Kalax.0137s0047
Kalanchoelaxiflora_Kalax.0139s0061
Kalanchoelaxiflora_Kalax.0140s0052
Kalanchoelaxiflora_Kalax.0158s0076
Kalanchoelaxiflora_Kalax.0181s0046
Kalanchoelaxiflora_Kalax.0182s0022
Kalanchoelaxiflora_Kalax.0199s0023
Kalanchoelaxiflora_Kalax.0200s0025
Kalanchoelaxiflora_Kalax.0223s0043
Kalanchoelaxiflora_Kalax.0337s0011
Kalanchoelaxiflora_Kalax.0455s0006
Kalanchoelaxiflora_Kalax.0455s0006
Kalanchoelaxiflora_Kalax.0595s0009
Kalanchoelaxiflora_Kalax.0628s0003
Kalanchoelaxiflora_Kalax.0728s0011
Kalanchoelaxiflora_Kalax.0729s0019
Kalanchoelaxiflora_Kalax.0870s0004
Kalanchoemarnieriana_Kalax.0001s0118.1.p
Kalanchoemarnieriana_Kalax.0001s0186.1.p
Kalanchoemarnieriana_Kalax.0001s0201.1.p
Kalanchoemarnieriana_Kalax.0011s0164.1.p
Kalanchoemarnieriana_Kalax.0019s0114.1.p
Kalanchoemarnieriana_Kalax.0020s0094.1.p
Kalanchoemarnieriana_Kalax.0026s0117.1.p
Kalanchoemarnieriana_Kalax.0046s0014.1.p
Kalanchoemarnieriana_Kalax.0048s0059.1.p
Kalanchoemarnieriana_Kalax.0054s0134.1.p
Kalanchoemarnieriana_Kalax.0070s0067.1.p
Kalanchoemarnieriana_Kalax.0099s0031.1.p
Kalanchoemarnieriana_Kalax.0100s0047.1.p
Kalanchoemarnieriana_Kalax.0131s0011.1.p
Kalanchoemarnieriana_Kalax.0137s0047.1.p
Kalanchoemarnieriana_Kalax.0139s0061.1.p
Kalanchoemarnieriana_Kalax.0140s0052.1.p
Kalanchoemarnieriana_Kalax.0158s0076.1.p
Kalanchoemarnieriana_Kalax.0181s0046.1.p
Kalanchoemarnieriana_Kalax.0182s0022.1.p
Kalanchoemarnieriana_Kalax.0199s0023.1.p
Kalanchoemarnieriana_Kalax.0200s0025.1.p
Kalanchoemarnieriana_Kalax.0223s0043.1.p
Kalanchoemarnieriana_Kalax.0337s0011.1.p
Kalanchoemarnieriana_Kalax.0455s0006.1.p
Kalanchoemarnieriana_Kalax.0455s0006.1.p
Kalanchoemarnieriana_Kalax.0595s0009.1.p
Kalanchoemarnieriana_Kalax.0628s0003.1.p
Kalanchoemarnieriana_Kalax.0728s0011.1.p
Kalanchoemarnieriana_Kalax.0729s0019.1.p
Kalanchoemarnieriana_Kalax.0870s0004.1.p
Lactucasativa_Lsa003627
Lactucasativa_Lsa003913
Lactucasativa_Lsa006615
Lactucasativa_Lsa007688
Lactucasativa_Lsa008924
Lactucasativa_Lsa009990
Lactucasativa_Lsa011674
Lactucasativa_Lsa014343
Lactucasativa_Lsa016181
Leersiaperrieri_LPERR01G05530.1
Leersiaperrieri_LPERR01G09570.1
Leersiaperrieri_LPERR01G29910.1
Leersiaperrieri_LPERR02G31180.1
Leersiaperrieri_LPERR04G12800.1
Leersiaperrieri_LPERR04G20380.1
Leersiaperrieri_LPERR04G26370.1
Leersiaperrieri_LPERR06G00060.1
Leersiaperrieri_LPERR06G09130.1
Leersiaperrieri_LPERR08G03510.1
Leersiaperrieri_LPERR08G06220.1
Leersiaperrieri_LPERR08G20450.1
Leersiaperrieri_LPERR09G11150.1
Leersiaperrieri_LPERR10G04870.1
Leersiaperrieri_LPERR10G06290.1
Linumusitatissimum_Lus10004206
Linumusitatissimum_Lus10005143
Linumusitatissimum_Lus10005204
Linumusitatissimum_Lus10006054
Linumusitatissimum_Lus10007377
Linumusitatissimum_Lus10008240
Linumusitatissimum_Lus10008285
Linumusitatissimum_Lus10009924
Linumusitatissimum_Lus10010148
Linumusitatissimum_Lus10010959
Linumusitatissimum_Lus10013316
Linumusitatissimum_Lus10017353
Linumusitatissimum_Lus10017458
Linumusitatissimum_Lus10018469
Linumusitatissimum_Lus10020165
Linumusitatissimum_Lus10020794
Linumusitatissimum_Lus10028713
Linumusitatissimum_Lus10030143
Linumusitatissimum_Lus10030175
Linumusitatissimum_Lus10030723
Linumusitatissimum_Lus10032004
Linumusitatissimum_Lus10032919
Linumusitatissimum_Lus10033251
Linumusitatissimum_Lus10034183
Linumusitatissimum_Lus10038670
Linumusitatissimum_Lus10038670
Lotusjaponicus_chr1.CM0207.220.r2.m
Lotusjaponicus_chr3.CM0208.570.r2.m
Lotusjaponicus_chr3.LjT33C23.90.r2.d
Lotusjaponicus_chr5.CM0909.760.r2.m
Lotusjaponicus_LjSGA_045720.1
Lotusjaponicus_LjSGA_068911.1
Malusdomestica_MDP0000133636
Malusdomestica_MDP0000137733
Malusdomestica_MDP0000146969
Malusdomestica_MDP0000169485
Malusdomestica_MDP0000213555
Malusdomestica_MDP0000214515
Malusdomestica_MDP0000216357
Malusdomestica_MDP0000231843
Malusdomestica_MDP0000239596
Malusdomestica_MDP0000256806
Malusdomestica_MDP0000259556
Malusdomestica_MDP0000265073
Malusdomestica_MDP0000265616
Malusdomestica_MDP0000266908
Malusdomestica_MDP0000267984
Malusdomestica_MDP0000276278
Malusdomestica_MDP0000276982
Malusdomestica_MDP0000276982
Malusdomestica_MDP0000282616
Malusdomestica_MDP0000286960
Malusdomestica_MDP0000303041
Malusdomestica_MDP0000307020
Malusdomestica_MDP0000309351
Malusdomestica_MDP0000311190
Malusdomestica_MDP0000320566
Malusdomestica_MDP0000323779
Malusdomestica_MDP0000364750
Malusdomestica_MDP0000457996
Malusdomestica_MDP0000520807
Malusdomestica_MDP0000658409
Malusdomestica_MDP0000695714
Malusdomestica_MDP0000852271
Malusdomestica_MDP0000907489
Manihotesculenta_cassava4.1_003233m
Manihotesculenta_cassava4.1_004148m
Manihotesculenta_cassava4.1_004348m
Manihotesculenta_cassava4.1_004386m
Manihotesculenta_cassava4.1_004618m
Manihotesculenta_cassava4.1_005571m
Manihotesculenta_cassava4.1_008493m
Manihotesculenta_cassava4.1_011442m
Manihotesculenta_cassava4.1_031698m
Manihotesculenta_cassava4.1_032341m
Manihotesculenta_cassava4.1_032848m
Medicagotruncatula_Medtr0036s0150.1
Medicagotruncatula_Medtr1g090723.1
Medicagotruncatula_Medtr1g097300.1
Medicagotruncatula_Medtr2g086880.1
Medicagotruncatula_Medtr3g064580.1
Medicagotruncatula_Medtr3g093040.1
Medicagotruncatula_Medtr3g093050.1
Medicagotruncatula_Medtr4g134460.1
Medicagotruncatula_Medtr5g076850.1
Medicagotruncatula_Medtr7g083330.1
Medicagotruncatula_Medtr8g023930.1
Medicagotruncatula_Medtr8g023930.1
Medicagotruncatula_Medtr8g069160.1
Mimulusguttatus_mgv1a002437m
Mimulusguttatus_mgv1a003123m
Mimulusguttatus_mgv1a003672m
Mimulusguttatus_mgv1a003896m
Mimulusguttatus_mgv1a005759m
Mimulusguttatus_mgv1a008377m
Mimulusguttatus_mgv1a017649m
Morusnotabilis_XP_010090439.1
Morusnotabilis_XP_010094888.1
Morusnotabilis_XP_010102025.1
Morusnotabilis_XP_010103069.1
Morusnotabilis_XP_010106034.1
Morusnotabilis_XP_010107124.1
Morusnotabilis_XP_010110814.1
Musaacuminata_GSMUA_Achr10P05070_001
Musaacuminata_GSMUA_Achr11P07800_001
Musaacuminata_GSMUA_Achr2P04010_001
Musaacuminata_GSMUA_Achr3P17390_001
Musaacuminata_GSMUA_Achr3P17400_001
Musaacuminata_GSMUA_Achr5P23620_001
Musaacuminata_GSMUA_Achr8P24280_001
Musaacuminata_GSMUA_Achr9P20400_001
Musaacuminata_GSMUA_Achr9P23580_001
Musaacuminata_GSMUA_AchrUn_randomP01300_001
Musaacuminata_GSMUA_AchrUn_randomP04060_001
Musaacuminata_GSMUA_AchrUn_randomP04060_001
Musaacuminata_GSMUA_AchrUn_randomP11980_001
Nelumbonucifera_NNU_002554-RA
Nelumbonucifera_NNU_010152-RA
Nelumbonucifera_NNU_014031-RA
Nelumbonucifera_NNU_015961-RA
Nelumbonucifera_NNU_016252-RA
Nelumbonucifera_NNU_016572-RA
Nelumbonucifera_NNU_022098-RA
Nelumbonucifera_NNU_023337-RA
Nicotianabenthamiana_Niben101Scf00048g00004.1
Nicotianabenthamiana_Niben101Scf00308g01003.1
Nicotianabenthamiana_Niben101Scf00792g04006.1
Nicotianabenthamiana_Niben101Scf01055g00004.1
Nicotianabenthamiana_Niben101Scf01320g01003.1
Nicotianabenthamiana_Niben101Scf01337g00001.1
Nicotianabenthamiana_Niben101Scf01481g02006.1
Nicotianabenthamiana_Niben101Scf01481g03011.1
Nicotianabenthamiana_Niben101Scf01795g17007.1
Nicotianabenthamiana_Niben101Scf02090g06012.1
Nicotianabenthamiana_Niben101Scf02983g01003.1
Nicotianabenthamiana_Niben101Scf03941g01012.1
Nicotianabenthamiana_Niben101Scf04099g08003.1
Nicotianabenthamiana_Niben101Scf05629g00007.1
Nicotianabenthamiana_Niben101Scf06245g01015.1
Nicotianabenthamiana_Niben101Scf06757g00006.1
Nicotianabenthamiana_Niben101Scf06862g00001.1
Nicotianabenthamiana_Niben101Scf07152g04032.1
Nicotianabenthamiana_Niben101Scf07764g00002.1
Nicotianabenthamiana_Niben101Scf08526g04001.1
Nicotianabenthamiana_Niben101Scf09065g00002.1
Nicotianabenthamiana_Niben101Scf12141g00009.1
Nicotianabenthamiana_Niben101Scf12394g02003.1
Nicotianabenthamiana_Niben101Scf16613g03001.1
Nicotianasylvestris_XP_009758643.1
Nicotianasylvestris_XP_009759914.1
Nicotianasylvestris_XP_009760820.1
Nicotianasylvestris_XP_009762029.1
Nicotianasylvestris_XP_009762030.1
Nicotianasylvestris_XP_009764398.1
Nicotianasylvestris_XP_009765145.1
Nicotianasylvestris_XP_009771077.1
Nicotianasylvestris_XP_009771078.1
Nicotianasylvestris_XP_009771991.1
Nicotianasylvestris_XP_009771992.1
Nicotianasylvestris_XP_009773837.1
Nicotianasylvestris_XP_009775198.1
Nicotianasylvestris_XP_009786294.1
Nicotianasylvestris_XP_009787917.1
Nicotianasylvestris_XP_009790763.1
Nicotianasylvestris_XP_009796445.1
Nicotianasylvestris_XP_009796446.1
Nicotianasylvestris_XP_009796718.1
Nicotianatabacum_XP_016438196.1 TMHMM2.0
Nicotianatabacum_XP_016438996.1 TMHMM2.0
Nicotianatabacum_XP_016441918.1 TMHMM2.0
Nicotianatabacum_XP_016443535.1 TMHMM2.0
Nicotianatabacum_XP_016443541.1 TMHMM2.0
Nicotianatabacum_XP_016443884.1 TMHMM2.0
Nicotianatabacum_XP_016444176.1 TMHMM2.0
Nicotianatabacum_XP_016446782.1
Nicotianatabacum_XP_016446783.1
Nicotianatabacum_XP_016449980.1
Nicotianatabacum_XP_016454008.1
Nicotianatabacum_XP_016454008.1
Nicotianatabacum_XP_016454400.1
Nicotianatabacum_XP_016454401.1
Nicotianatabacum_XP_016454536.1
Nicotianatabacum_XP_016457112.1
Nicotianatabacum_XP_016459506.1
Nicotianatabacum_XP_016459507.1
Nicotianatabacum_XP_016463299.1
Nicotianatabacum_XP_016464323.1
Nicotianatabacum_XP_016466987.1
Nicotianatabacum_XP_016467787.1
Nicotianatabacum_XP_016471465.1
Nicotianatabacum_XP_016483755.1
Nicotianatabacum_XP_016486689.1
Nicotianatabacum_XP_016487654.1
Nicotianatabacum_XP_016489725.1
Nicotianatabacum_XP_016490095.1
Nicotianatabacum_XP_016491940.1
Nicotianatabacum_XP_016502907.1
Nicotianatabacum_XP_016506045.1
Nicotianatabacum_XP_016507538.1
Nicotianatabacum_XP_016512818.1
Nicotianatabacum_XP_016515157.1
Nicotianatomentosiformis_XP_009590635.1
Nicotianatomentosiformis_XP_009596681.1
Nicotianatomentosiformis_XP_009598687.1
Nicotianatomentosiformis_XP_009599075.1
Nicotianatomentosiformis_XP_009599412.1
Nicotianatomentosiformis_XP_009604550.1
Nicotianatomentosiformis_XP_009604551.1
Nicotianatomentosiformis_XP_009604784.1
Nicotianatomentosiformis_XP_009608176.1
Nicotianatomentosiformis_XP_009613291.1
Nicotianatomentosiformis_XP_009615269.1
Nicotianatomentosiformis_XP_009615270.1
Nicotianatomentosiformis_XP_009615559.1
Nicotianatomentosiformis_XP_009625360.1
Nicotianatomentosiformis_XP_009625486.1
Nicotianatomentosiformis_XP_009625487.1
N-Terminal
Ocimumtenuiflorum_Ote100004440121
Ocimumtenuiflorum_Ote100004440122
Ocimumtenuiflorum_Ote100009830031
Ocimumtenuiflorum_Ote100018490031
Ocimumtenuiflorum_Ote100019360051
Ocimumtenuiflorum_Ote100092950061
Ocimumtenuiflorum_Ote100101960061
Ocimumtenuiflorum_Ote100166350161
Ocimumtenuiflorum_Ote100168000211
Ocimumtenuiflorum_Ote100236530051
Ocimumtenuiflorum_Ote100247120041
Ocimumtenuiflorum_Ote100274130011
Ocimumtenuiflorum_Ote100275050021
Oropetiumthomaeum_Oropetium_20150105_01204A
Oropetiumthomaeum_Oropetium_20150105_01204A
Oropetiumthomaeum_Oropetium_20150105_04693A
Oropetiumthomaeum_Oropetium_20150105_05479A
Oropetiumthomaeum_Oropetium_20150105_08447A
Oropetiumthomaeum_Oropetium_20150105_09207A
Oropetiumthomaeum_Oropetium_20150105_14460A
Oropetiumthomaeum_Oropetium_20150105_18674A
Oropetiumthomaeum_Oropetium_20150105_23154A
Oropetiumthomaeum_Oropetium_20150105_23267A
Oropetiumthomaeum_Oropetium_20150105_26569A
Oryzabrachyantha_OB01G20290.1
Oryzabrachyantha_OB01G46930.1
Oryzabrachyantha_OB01G46930.1
Oryzabrachyantha_OB02G44540.1
Oryzabrachyantha_OB06G22100.1
Oryzabrachyantha_OB08G11290.1
Oryzabrachyantha_OB08G13730.1
Oryzabrachyantha_OB08G30590.1
Oryzabrachyantha_OB09G21580.1
Oryzaglaberrima_ORGLA01G0055000.1
Oryzaglaberrima_ORGLA01G0091700.1
Oryzaglaberrima_ORGLA02G0213000.1
Oryzaglaberrima_ORGLA02G0329400.1
Oryzaglaberrima_ORGLA04G0278200.1
Oryzaglaberrima_ORGLA06G0205600.1
Oryzaglaberrima_ORGLA08G0029000.1
Oryzaglaberrima_ORGLA08G0191600.1
Oryzaglaberrima_ORGLA09G0115600.1
Oryzaglaberrima_ORGLA11G0021400.1
Oryzaglaberrima_ORGLA11G0022300.1
Oryzaglumaepatula_OGLUM01G06390.1
Oryzaglumaepatula_OGLUM01G11550.1
Oryzaglumaepatula_OGLUM02G38880.1
Oryzaglumaepatula_OGLUM04G30770.1
Oryzaglumaepatula_OGLUM06G00040.1
Oryzaglumaepatula_OGLUM06G19630.1
Oryzaglumaepatula_OGLUM06G25850.1
Oryzaglumaepatula_OGLUM08G03540.1
Oryzaglumaepatula_OGLUM08G25240.1
Oryzaglumaepatula_OGLUM09G15640.1
Oryzaglumaepatula_OGLUM11G02060.1
Oryzaglumaepatula_OGLUM11G14240.1
Oryzalongistaminata_KN538708.1_FGP038
Oryzalongistaminata_KN538810.1_FGP001
Oryzalongistaminata_KN538956.1_FGP004
Oryzalongistaminata_KN538985.1_FGP009
Oryzalongistaminata_KN539151.1_FGP017
Oryzalongistaminata_KN539582.1_FGP005
Oryzalongistaminata_KN539680.1_FGP005
Oryzalongistaminata_KN540176.1_FGP005
Oryzalongistaminata_KN540386.1_FGP003
Oryzalongistaminata_KN540630.1_FGP001
Oryzalongistaminata_KN541231.1_FGP001
Oryzalongistaminata_KN541942.1_FGP001
Oryzameridionalis_OMERI01G10150.1
Oryzameridionalis_OMERI04G12430.3
Oryzameridionalis_OMERI04G25580.2
Oryzameridionalis_OMERI06G00050.1
Oryzameridionalis_OMERI06G24740.1
Oryzameridionalis_OMERI07G09680.1
Oryzameridionalis_OMERI08G03500.1
Oryzameridionalis_OMERI08G18580.1
Oryzameridionalis_OMERI09G11680.1
Oryzameridionalis_OMERI10G07200.1
Oryzanivara_ONIVA01G06690.1
Oryzanivara_ONIVA01G12610.1
Oryzanivara_ONIVA02G35380.1
Oryzanivara_ONIVA02G40500.1
Oryzanivara_ONIVA04G10650.1
Oryzanivara_ONIVA06G00080.1
Oryzanivara_ONIVA08G03440.1
Oryzanivara_ONIVA08G26810.1
Oryzanivara_ONIVA09G15620.1
Oryzanivara_ONIVA11G04890.1
Oryzanivara_ONIVA12G01150.1
Oryzapunctata_OPUNC01G05680.1
Oryzapunctata_OPUNC01G10020.1
Oryzapunctata_OPUNC01G10020.1
Oryzapunctata_OPUNC02G34910.1
Oryzapunctata_OPUNC04G28460.1
Oryzapunctata_OPUNC06G00030.1
Oryzapunctata_OPUNC08G21700.1
Oryzapunctata_OPUNC09G13450.1
Oryzapunctata_OPUNC11G03220.1
Oryzarufipogon_ORUFI01G06380.1
Oryzarufipogon_ORUFI01G11090.1
Oryzarufipogon_ORUFI02G39260.1
Oryzarufipogon_ORUFI04G32600.1
Oryzarufipogon_ORUFI06G00070.1
Oryzarufipogon_ORUFI07G15560.1
Oryzarufipogon_ORUFI08G03870.1
Oryzarufipogon_ORUFI08G26250.1
Oryzarufipogon_ORUFI09G16180.1
Oryzarufipogon_ORUFI11G02320.1
OryzasativaIndicaGroup_BGIOSGA001061-PA
OryzasativaIndicaGroup_BGIOSGA001951-PA
OryzasativaIndicaGroup_BGIOSGA002220-PA
OryzasativaIndicaGroup_BGIOSGA004950-PA
OryzasativaIndicaGroup_BGIOSGA004951-PA
OryzasativaIndicaGroup_BGIOSGA009044-PA
OryzasativaIndicaGroup_BGIOSGA009316-PA
OryzasativaIndicaGroup_BGIOSGA009474-PA
OryzasativaIndicaGroup_BGIOSGA022116-PA
OryzasativaIndicaGroup_BGIOSGA022664-PA
OryzasativaIndicaGroup_BGIOSGA025747-PA
OryzasativaIndicaGroup_BGIOSGA026481-PA
OryzasativaIndicaGroup_BGIOSGA029518-PA
OryzasativaIndicaGroup_BGIOSGA034756-PA
OryzasativaIndicaGroup_BGIOSGA034825-PA
OryzasativaIndicaGroup_BGIOSGA036918-PA
OryzasativaIndicaGroup_BGIOSGA037277-PA
OryzasativaJaponicaGroup_LOC_Os01g09550.1
OryzasativaJaponicaGroup_LOC_Os01g15640.1
OryzasativaJaponicaGroup_LOC_Os02g41450.1
OryzasativaJaponicaGroup_LOC_Os02g57650.1
OryzasativaJaponicaGroup_LOC_Os06g36480.1
OryzasativaJaponicaGroup_LOC_Os06g46270.1
OryzasativaJaponicaGroup_LOC_Os07g31410.1
OryzasativaJaponicaGroup_LOC_Os08g06140.1
OryzasativaJaponicaGroup_LOC_Os08g44820.1
OryzasativaJaponicaGroup_LOC_Os09g32040.1
Panicumhallii_Pahal.A03359.1
Panicumhallii_Pahal.A03939.1
Panicumhallii_Pahal.B02496.1
Panicumhallii_Pahal.E00672.1
Panicumhallii_Pahal.E03464.1
Panicumhallii_Pahal.E03630.1
Panicumhallii_Pahal.F00337.1
Panicumhallii_Pahal.F01044.1
Panicumhallii_Pahal.F02014.1
Panicumhallii_Pahal.G00014.1
Panicumhallii_Pahal.I02520.1
Panicumhallii_Pahal.I02567.1
Panicumhallii_Pahal.J01129.1
Panicumhallii_Pahal.J01913.1
Panicumvirgatum_Pavir.1KG548600.1.p
Panicumvirgatum_Pavir.1NG552600.1.p
Panicumvirgatum_Pavir.2KG584700.1.p
Panicumvirgatum_Pavir.2NG104300.1.p
Panicumvirgatum_Pavir.2NG372000.1.p
Panicumvirgatum_Pavir.2NG405600.1.p
Panicumvirgatum_Pavir.3KG188900.1.p
Panicumvirgatum_Pavir.3KG253900.1.p
Panicumvirgatum_Pavir.3KG535100.1.p
Panicumvirgatum_Pavir.5KG004200.1.p
Panicumvirgatum_Pavir.5KG170000.1.p
Panicumvirgatum_Pavir.5NG169900.1.p
Panicumvirgatum_Pavir.6KG070800.1.p
Panicumvirgatum_Pavir.6KG413300.1.p
Panicumvirgatum_Pavir.6NG053500.1.p
Panicumvirgatum_Pavir.6NG060900.1.p
Panicumvirgatum_Pavir.6NG362800.1.p
Panicumvirgatum_Pavir.7KG357600.1.p
Panicumvirgatum_Pavir.8KG117600.1.p
Panicumvirgatum_Pavir.8NG052900.1.p
Panicumvirgatum_Pavir.8NG203900.1.p
Panicumvirgatum_Pavir.8NG203900.1.p
Panicumvirgatum_Pavir.9KG081500.1.p
Panicumvirgatum_Pavir.9KG618400.1.p
Panicumvirgatum_Pavir.9NG196000.1.p
Panicumvirgatum_Pavir.9NG638700.1.p
Panicumvirgatum_Pavir.J323300.1.p
Petuniaaxillaris_Peaxi162Scf00055g02415.1
Petuniaaxillaris_Peaxi162Scf00160g01636.1
Petuniaaxillaris_Peaxi162Scf00184g00018.1
Petuniaaxillaris_Peaxi162Scf00194g01039.1
Petuniaaxillaris_Peaxi162Scf00224g00514.1
Petuniaaxillaris_Peaxi162Scf00226g00319.1
Petuniaaxillaris_Peaxi162Scf00253g00321.1
Petuniaaxillaris_Peaxi162Scf00258g00008.1
Petuniaaxillaris_Peaxi162Scf00294g00625.1
Petuniaaxillaris_Peaxi162Scf00521g00049.1
Petuniaaxillaris_Peaxi162Scf00583g00020.1
Petuniaaxillaris_Peaxi162Scf00713g00018.1
Petuniaaxillaris_Peaxi162Scf00815g00121.1
Petuniaaxillaris_Peaxi162Scf00962g00019.1
Petuniaaxillaris_Peaxi162Scf01105g00218.1
Petuniainflata_Peinf101Scf00099g02018.1
Petuniainflata_Peinf101Scf00123g12010.1
Petuniainflata_Peinf101Scf00269g04018.1
Petuniainflata_Peinf101Scf00564g00012.1 TMHMM2.0
Petuniainflata_Peinf101Scf00735g00009.1
Petuniainflata_Peinf101Scf00809g02027.1
Petuniainflata_Peinf101Scf01353g01023.1
Petuniainflata_Peinf101Scf01611g02014.1
Petuniainflata_Peinf101Scf02631g05031.1
Petuniainflata_Peinf101Scf02876g00071.1
Petuniainflata_Peinf101Scf02877g00033.1
Petuniainflata_Peinf101Scf03647g00005.1
Petuniainflata_Peinf101Scf04519g02046.1
Phaselousvulgaris_Phvul.002G110900
Phaselousvulgaris_Phvul.004G075500
Phaselousvulgaris_Phvul.006G087000
Phaselousvulgaris_Phvul.007G085600
Phaselousvulgaris_Phvul.007G140500
Phaselousvulgaris_Phvul.008G189100
Phaselousvulgaris_Phvul.008G241200
Phaselousvulgaris_Phvul.009G039000
Phaselousvulgaris_Phvul.010G121100
Phoenixdactylifera_PDK_30s1000401g006
Phoenixdactylifera_PDK_30s1106101g002
Phoenixdactylifera_PDK_30s1165641g010
Phoenixdactylifera_PDK_30s65509103g002
Phoenixdactylifera_PDK_30s657833g001
Phoenixdactylifera_PDK_30s664141g002
Phoenixdactylifera_PDK_30s664941g001
Phoenixdactylifera_PDK_30s680011g001
Phoenixdactylifera_PDK_30s698052g001
Phoenixdactylifera_PDK_30s715801g001
Phoenixdactylifera_PDK_30s717131g001
Phoenixdactylifera_PDK_30s843271g002
Phoenixdactylifera_PDK_30s870811g005
Phoenixdactylifera_PDK_30s911131g005
Phoenixdactylifera_PDK_30s973521g001
Phyllostachysheterocycla_PH01000021G0720
Phyllostachysheterocycla_PH01000070G0710
Phyllostachysheterocycla_PH01000101G1130
Phyllostachysheterocycla_PH01000122G1000
Phyllostachysheterocycla_PH01000140G1040
Phyllostachysheterocycla_PH01000383G0210
Phyllostachysheterocycla_PH01000728G0010
Phyllostachysheterocycla_PH01000728G0010
Phyllostachysheterocycla_PH01000832G0670
Phyllostachysheterocycla_PH01000891G0190
Phyllostachysheterocycla_PH01000970G0550
Phyllostachysheterocycla_PH01000985G0130
Phyllostachysheterocycla_PH01001063G0490
Phyllostachysheterocycla_PH01001652G0230
Phyllostachysheterocycla_PH01002026G0020
Phyllostachysheterocycla_PH01004273G0140
Phyllostachysheterocycla_PH01004605G0030
Physcomitrellapatens_Pp1s10_90V6.1
Physcomitrellapatens_Pp1s259_67V6.1
Physcomitrellapatens_Pp1s42_248V6.1
Physcomitrellapatens_Pp1s44_300V6.1
Physcomitrellapatens_Pp1s73_182V6.1
Physcomitrellapatens_Pp1s8_36V6.1
Piceaabies_MA_10152218g0010
Piceaabies_MA_103312g0010
Piceaabies_MA_10426365g0010
Piceaabies_MA_10430340g0010
Piceaabies_MA_10435399g0010
Piceaabies_MA_10436868g0020
Piceaabies_MA_11879g0010
Piceaabies_MA_164331g0010
Piceaabies_MA_182818g0010
Piceaabies_MA_208415g0010
Piceaabies_MA_64696g0010
Piceaglauca_Pgl000339
Piceaglauca_Pgl015729
Piceaglauca_Pgl016277
Piceasitchensis_Psi000201
Piceasitchensis_Psi009403
Pinustaeda_Pta000237
Pinustaeda_Pta006391
Pinustaeda_Pta007882
Populuseuphratica_CCG000365.1
Populuseuphratica_CCG001083.1
Populuseuphratica_CCG001330.1
Populuseuphratica_CCG003680.1
Populuseuphratica_CCG005149.1
Populuseuphratica_CCG008020.1
Populuseuphratica_CCG009019.1
Populuseuphratica_CCG010881.1
Populuseuphratica_CCG012694.5
Populuseuphratica_CCG015305.2
Populuseuphratica_CCG015305.2
Populuseuphratica_CCG016613.1
Populuseuphratica_CCG016967.1
Populuseuphratica_CCG017923.1
Populuseuphratica_CCG025127.1
Populuseuphratica_CCG030077.1
Populuseuphratica_CCG030594.1
Populuseuphratica_CCG032794.1
Populustrichocarpa_Potri.001G452700.1
Populustrichocarpa_Potri.002G061300.1
Populustrichocarpa_Potri.004G081000.1
Populustrichocarpa_Potri.005G200100.1
Populustrichocarpa_Potri.008G031800.1
Populustrichocarpa_Potri.009G161300.1
Populustrichocarpa_Potri.010G229900.1
Populustrichocarpa_Potri.011G058400.1
Populustrichocarpa_Potri.011G149300.1
Populustrichocarpa_Potri.012G007500.1
Populustrichocarpa_Potri.012G024200.1
Populustrichocarpa_Potri.015G004100.1
Populustrichocarpa_Potri.017G139500.1
Prunusmume_XP_008229574.2
Prunusmume_XP_008229937.2
Prunusmume_XP_008232318.1
Prunusmume_XP_008232319.1
Prunusmume_XP_008234624.1
Prunusmume_XP_008237396.1
Prunusmume_XP_008240987.1
Prunusmume_XP_008244175.1
Prunusmume_XP_008244176.1
Prunusmume_XP_008244179.1
Prunusmume_XP_008244180.1
Prunusmume_XP_008244229.1
Prunusmume_XP_016648488.1
Prunusmume_XP_016649182.1
Prunuspersica_Prupe.1G390000.1.p
Prunuspersica_Prupe.1G432600.1.p
Prunuspersica_Prupe.2G091500.1.p
Prunuspersica_Prupe.2G202200.1.p
Prunuspersica_Prupe.2G202400.1.p
Prunuspersica_Prupe.2G202800.1.p
Prunuspersica_Prupe.2G202900.1.p
Prunuspersica_Prupe.2G204700.1.p
Prunuspersica_Prupe.2G320600.1.p
Prunuspersica_Prupe.3G014400.1.p
Prunuspersica_Prupe.3G293200.1.p
Prunuspersica_Prupe.4G112200.1.p
Prunuspersica_Prupe.5G131900.1.p
Prunuspersica_Prupe.5G135400.1.p
Prunuspersica_Prupe.5G146100.1.p
Prunuspersica_Prupe.6G138100.1.p
Prunuspersica_Prupe.8G045800.1.p
Pseudotsugamenziesii_PSME_00001127-RA
Pseudotsugamenziesii_PSME_00008235-RA
Pseudotsugamenziesii_PSME_00011889-RA
Pseudotsugamenziesii_PSME_00012282-RA
Pseudotsugamenziesii_PSME_00012424-RA
Pseudotsugamenziesii_PSME_00014725-RA
Pseudotsugamenziesii_PSME_00016378-RA
Pseudotsugamenziesii_PSME_00016379-RA
Pseudotsugamenziesii_PSME_00016918-RA
Pseudotsugamenziesii_PSME_00016918-RA
Pseudotsugamenziesii_PSME_00025482-RA
Pseudotsugamenziesii_PSME_00028326-RA
Pseudotsugamenziesii_PSME_00029813-RA
Pseudotsugamenziesii_PSME_00037670-RA
Pseudotsugamenziesii_PSME_00041776-RA
Pseudotsugamenziesii_PSME_00048903-RA
Pyrusxbretschneideri_Pbr008456.1
Pyrusxbretschneideri_Pbr008465.1
Pyrusxbretschneideri_Pbr012639.1
Pyrusxbretschneideri_Pbr013502.1
Pyrusxbretschneideri_Pbr017914.1
Pyrusxbretschneideri_Pbr030882.2
Pyrusxbretschneideri_Pbr032164.1
Pyrusxbretschneideri_Pbr032232.1
Pyrusxbretschneideri_Pbr032233.1
Pyrusxbretschneideri_Pbr032236.1
Pyrusxbretschneideri_Pbr033203.1
Pyrusxbretschneideri_Pbr038615.1
Pyrusxbretschneideri_Pbr038615.1
Pyrusxbretschneideri_Pbr040028.1
Pyrusxbretschneideri_Pbr040795.1
Pyrusxbretschneideri_Pbr040796.1
Pyrusxbretschneideri_Pbr041159.3
Raphanusraphanistrum_RrC103_p7 TMHMM2.0
Raphanusraphanistrum_RrC10414_p1
Raphanusraphanistrum_RrC1046_p7 TMHMM2.0
Raphanusraphanistrum_RrC1269_p3 TMHMM2.0
Raphanusraphanistrum_RrC1301_p3
Raphanusraphanistrum_RrC13894_p1
Raphanusraphanistrum_RrC14105_p1
Raphanusraphanistrum_RrC15983_p1
Raphanusraphanistrum_RrC1756_p1
Raphanusraphanistrum_RrC1756_p2
Raphanusraphanistrum_RrC19799_p1
Raphanusraphanistrum_RrC2542_p4 TMHMM2.0
Raphanusraphanistrum_RrC2674_p3
Raphanusraphanistrum_RrC344_p10
Raphanusraphanistrum_RrC3886_p2
Raphanusraphanistrum_RrC3907_p2
Raphanusraphanistrum_RrC3978_p2
Raphanusraphanistrum_RrC40_p2
Raphanusraphanistrum_RrC4331_p3
Raphanusraphanistrum_RrC4375_p3
Raphanusraphanistrum_RrC5155_p4
Raphanusraphanistrum_RrC6409_p1
Raphanusraphanistrum_RrC6409_p3
Raphanusraphanistrum_RrC654_p6
Raphanusraphanistrum_RrC6871_p1
Raphanusraphanistrum_RrC7004_p1
Raphanusraphanistrum_RrC7525_p2
Raphanusraphanistrum_RrC8403_p1
Raphanusraphanistrum_RrC89_p4
Raphanusraphanistrum_RrC8984_p1
Raphanussativus_Rsa1.0_00010.1_g00031.1
Raphanussativus_Rsa1.0_00100.1_g00020.1
Raphanussativus_Rsa1.0_00285.1_g00018.1
Raphanussativus_Rsa1.0_00457.1_g00002.1
Raphanussativus_Rsa1.0_00466.1_g00002.1
Raphanussativus_Rsa1.0_00482.1_g00014.1
Raphanussativus_Rsa1.0_00505.1_g00018.1
Raphanussativus_Rsa1.0_00513.1_g00009.1
Raphanussativus_Rsa1.0_00883.1_g00010.1
Raphanussativus_Rsa1.0_00936.1_g00005.1
Raphanussativus_Rsa1.0_00951.1_g00017.1
Raphanussativus_Rsa1.0_00951.1_g00019.1
Raphanussativus_Rsa1.0_00964.1_g00011.1
Raphanussativus_Rsa1.0_01185.1_g00008.1
Raphanussativus_Rsa1.0_01363.1_g00002.1
Raphanussativus_Rsa1.0_01363.1_g00003.1
Raphanussativus_Rsa1.0_01873.1_g00001.1
Raphanussativus_Rsa1.0_01934.1_g00007.1
Raphanussativus_Rsa1.0_01964.1_g00004.1
Raphanussativus_Rsa1.0_02485.1_g00005.1
Raphanussativus_Rsa1.0_02485.1_g00006.1
Raphanussativus_Rsa1.0_02586.1_g00002.1
Raphanussativus_Rsa1.0_03298.1_g00003.1
Raphanussativus_Rsa1.0_03302.1_g00003.1
Raphanussativus_Rsa1.0_03613.1_g00005.1
Raphanussativus_Rsa1.0_04397.1_g00001.1
Raphanussativus_Rsa1.0_06965.1_g00002.1
Ricinuscommunis_28226.m000851
Ricinuscommunis_28872.m000248
Ricinuscommunis_29000.m000028
Ricinuscommunis_29657.m000482
Ricinuscommunis_29738.m001046
Ricinuscommunis_29764.m000758
Ricinuscommunis_30055.m001612
Ricinuscommunis_30068.m002619
Ricinuscommunis_30171.m000407
Saccharumofficinarum_Sof014375
Salixpurpurea_SapurV1A.0134s0420
Salixpurpurea_SapurV1A.0147s0010
Salixpurpurea_SapurV1A.0162s0440
Salixpurpurea_SapurV1A.0207s0120
Salixpurpurea_SapurV1A.0213s0330
Salixpurpurea_SapurV1A.0266s0070
Salixpurpurea_SapurV1A.0285s0090
Salixpurpurea_SapurV1A.0326s0320
Salixpurpurea_SapurV1A.0348s0040
Salixpurpurea_SapurV1A.0394s0050
Salixpurpurea_SapurV1A.0549s0150
Salixpurpurea_SapurV1A.0561s0300
Salixpurpurea_SapurV1A.0586s0180
Salixpurpurea_SapurV1A.0662s0040
Salixpurpurea_SapurV1A.0666s0060
Salixpurpurea_SapurV1A.0894s0120
Salixpurpurea_SapurV1A.1285s0100
Salixpurpurea_SapurV1A.1363s0020
Salixpurpurea_SapurV1A.1388s0020
Salixpurpurea_SapurV1A.1584s0060
Salixpurpurea_SapurV1A.2735s0030
Salixpurpurea_SapurV1A.3767s0010
Salviamiltiorrhiza_SMil_00001261-RA_Salv
Salviamiltiorrhiza_SMil_00004615-RA_Salv
Salviamiltiorrhiza_SMil_00009272-RA_Salv
Salviamiltiorrhiza_SMil_00010793-RA_Salv
Salviamiltiorrhiza_SMil_00011315-RA_Salv
Salviamiltiorrhiza_SMil_00013517-RA_Salv
Salviamiltiorrhiza_SMil_00014538-RA_Salv
Salviamiltiorrhiza_SMil_00014538-RA_Salv
Salviamiltiorrhiza_SMil_00017842-RA_Salv
Salviamiltiorrhiza_SMil_00020886-RA_Salv
Salviamiltiorrhiza_SMil_00025758-RA_Salv
Sesamumindicum_XP_011070419.1
Sesamumindicum_XP_011070420.1
Sesamumindicum_XP_011074130.1
Sesamumindicum_XP_011074131.1
Sesamumindicum_XP_011075874.1
Sesamumindicum_XP_011076897.1
Sesamumindicum_XP_011076898.1
Sesamumindicum_XP_011081339.1
Sesamumindicum_XP_011081340.1
Sesamumindicum_XP_011088938.1
Sesamumindicum_XP_011096933.1
Sesamumindicum_XP_011097656.1
Sesamumindicum_XP_011098931.1
Sesamumindicum_XP_011099748.1
Sesamumindicum_XP_011101543.1
Sesamumindicum_XP_011101544.1
Setariaitalica_Seita.1G371600.1.p
Setariaitalica_Seita.2G258300.1.p
Setariaitalica_Seita.3G000500.1.p
Setariaitalica_Seita.4G000700.1.p
Setariaitalica_Seita.5G054600.1.p
Setariaitalica_Seita.5G407700.1.p
Setariaitalica_Seita.6G003700.1.p
Setariaitalica_Seita.6G055400.1.p
Setariaitalica_Seita.6G251900.1.p
Setariaitalica_Seita.9G017800.1.p
Setariaitalica_Seita.9G165600.1.p
Setariaitalica_Seita.9G169600.1.p
Setariaitalica_Seita.9G392600.1.p
Setariaviridis_Sevir.1G378300
Setariaviridis_Sevir.2G268900
Setariaviridis_Sevir.3G001100
Setariaviridis_Sevir.4G001100
Setariaviridis_Sevir.5G054100
Setariaviridis_Sevir.6G003600
Setariaviridis_Sevir.6G052800
Setariaviridis_Sevir.6G256500
Setariaviridis_Sevir.8G133000
Setariaviridis_Sevir.9G163500
Setariaviridis_Sevir.9G395000
Sisymbriumirio_676709794
Sisymbriumirio_676712266
Sisymbriumirio_676712270
Sisymbriumirio_676718122
Sisymbriumirio_676721682
Sisymbriumirio_676721682
Sisymbriumirio_676743516
Sisymbriumirio_676747066
Sisymbriumirio_676747542
Sisymbriumirio_676753340
Sisymbriumirio_676753884
Sisymbriumirio_676757664
Sisymbriumirio_676763084
Sisymbriumirio_676764950
Sisymbriumirio_676771034
Sisymbriumirio_676775032
Sisymbriumirio_676784010
Sisymbriumirio_676784214
Sisymbriumirio_676784632
Sisymbriumirio_676785308
Sisymbriumirio_676786310
Solanumlycopersicum_Solyc02g061870.1.1
Solanumlycopersicum_Solyc02g061910.1.1
Solanumlycopersicum_Solyc02g081270.2.1
Solanumlycopersicum_Solyc03g080090.2.1
Solanumlycopersicum_Solyc04g072220.2.1
Solanumlycopersicum_Solyc05g055470.2.1
Solanumlycopersicum_Solyc06g068580.1.1
Solanumlycopersicum_Solyc06g073050.2.1
Solanumlycopersicum_Solyc06g074170.2.1
Solanumlycopersicum_Solyc08g028850.1.1
Solanumlycopersicum_Solyc10g079220.2.1
Solanumlycopersicum_Solyc11g005920.1.1
Solanumlycopersicum_Solyc11g008000.1.1
Solanumlycopersicum_Solyc11g008010.1.1
Solanumlycopersicum_Solyc11g068750.1.1
Solanumlycopersicum_Solyc12g056790.1.1
Solanummelongena_Sme2.5_00076.1_g00002.1
Solanummelongena_Sme2.5_00142.1_g00013.1
Solanummelongena_Sme2.5_00747.1_g00003.1
Solanummelongena_Sme2.5_00900.1_g00003.1
Solanummelongena_Sme2.5_01110.1_g00003.1
Solanummelongena_Sme2.5_01117.1_g00008.1
Solanummelongena_Sme2.5_03435.1_g00004.1
Solanummelongena_Sme2.5_05012.1_g00010.1
Solanummelongena_Sme2.5_07790.1_g00004.1
Solanummelongena_Sme2.5_08014.1_g00003.1
Solanumpennellii_Sopen03g021820.1
Solanumpennellii_Sopen04g028400.1
Solanumpennellii_Sopen05g033920.1
Solanumpennellii_Sopen06g025840.1
Solanumpennellii_Sopen06g029400.1
Solanumpennellii_Sopen06g030590.1
Solanumpennellii_Sopen11g001860.2
Solanumpennellii_Sopen11g003860.1
Solanumpennellii_Sopen11g027460.1
Solanumpennellii_Sopen12g029470.1
Solanumpimpinellifolium_Sopim02g061870.0.1
Solanumpimpinellifolium_Sopim02g061910.0.1
Solanumpimpinellifolium_Sopim02g081270.0.1
Solanumpimpinellifolium_Sopim03g080090.0.1
Solanumpimpinellifolium_Sopim04g072220.0.1
Solanumpimpinellifolium_Sopim05g055470.0.1
Solanumpimpinellifolium_Sopim06g068580.0.1
Solanumpimpinellifolium_Sopim06g073050.0.1
Solanumpimpinellifolium_Sopim06g074170.0.1
Solanumpimpinellifolium_Sopim10g079220.0.1
Solanumpimpinellifolium_Sopim11g005920.0.1
Solanumpimpinellifolium_Sopim11g008000.0.1
Solanumpimpinellifolium_Sopim11g008010.0.1
Solanumpimpinellifolium_Sopim11g068750.0.1
Solanumpimpinellifolium_Sopim12g056790.0.1
Solanumtuberosum_PGSC0003DMP400001114
Solanumtuberosum_PGSC0003DMP400010437
Solanumtuberosum_PGSC0003DMP400029635
Solanumtuberosum_PGSC0003DMP400034078
Solanumtuberosum_PGSC0003DMP400034080
Solanumtuberosum_PGSC0003DMP400037231
Solanumtuberosum_PGSC0003DMP400040419
Solanumtuberosum_PGSC0003DMP400040420
Solanumtuberosum_PGSC0003DMP400046923
Solanumtuberosum_PGSC0003DMP400049939
Solanumtuberosum_PGSC0003DMP400049940
Solanumtuberosum_PGSC0003DMP400054118
Solanumtuberosum_PGSC0003DMP400054265
Solanumtuberosum_PGSC0003DMP400054267
Solanumtuberosum_PGSC0003DMP400055799
Solanumtuberosum_PGSC0003DMP400067675
Sorghumbicolor_Sobic.002G192600.1.p
Sorghumbicolor_Sobic.002G251700.1.p
Sorghumbicolor_Sobic.002G251700.2.p
Sorghumbicolor_Sobic.003G035100.1.p
Sorghumbicolor_Sobic.003G119800.1.p
Sorghumbicolor_Sobic.003G382300.1.p
Sorghumbicolor_Sobic.004G350300.1.p
Sorghumbicolor_Sobic.005G182000.2.p
Sorghumbicolor_Sobic.005G182000.3.p
Sorghumbicolor_Sobic.007G047700.1.p
Sorghumbicolor_Sobic.007G166100.1.p
Sorghumbicolor_Sobic.010G000100.1.p
Sphagnumfallax_Sphfalx0011s0156.1.p
Sphagnumfallax_Sphfalx0028s0007.1.p
Sphagnumfallax_Sphfalx0067s0115.1.p
Sphagnumfallax_Sphfalx0165s0019.1.p
Sphagnumfallax_Sphfalx0173s0005.1.p
Spinaciaoleracea_Sp_023520_maiw.t1
Spinaciaoleracea_Sp_028340_qorz.t1
Spinaciaoleracea_Sp_068500_rmfu.t1
Spinaciaoleracea_Sp_068500_rmfu.t2
Spinaciaoleracea_Sp_116880_ggqf.t1
Spinaciaoleracea_Sp_175790_efrn.t1
Spinaciaoleracea_Sp_213220_watr.t1
Spinaciaoleracea_Sp_213220_watr.t2
Spirodelapolyrhiza_Spipo0G0076300
Spirodelapolyrhiza_Spipo16G0014100
Spirodelapolyrhiza_Spipo16G0041700
Spirodelapolyrhiza_Spipo19G0010900
Spirodelapolyrhiza_Spipo31G0012500
Tarenayahassleriana_XP_010519577.1
Tarenayahassleriana_XP_010520448.1
Tarenayahassleriana_XP_010520449.1
Tarenayahassleriana_XP_010522873.1
Tarenayahassleriana_XP_010522874.1
Tarenayahassleriana_XP_010522875.1
Tarenayahassleriana_XP_010523106.1
Tarenayahassleriana_XP_010525539.1
Tarenayahassleriana_XP_010525540.1
Tarenayahassleriana_XP_010528598.1
Tarenayahassleriana_XP_010528600.1
Tarenayahassleriana_XP_010529684.1
Tarenayahassleriana_XP_010530139.1
Tarenayahassleriana_XP_010533527.1
Tarenayahassleriana_XP_010538911.1
Tarenayahassleriana_XP_010542182.1
Tarenayahassleriana_XP_010543143.1
Tarenayahassleriana_XP_010543151.1
Tarenayahassleriana_XP_010543159.1
Tarenayahassleriana_XP_010543581.1
Tarenayahassleriana_XP_010551942.1
Tarenayahassleriana_XP_010552948.1
Tarenayahassleriana_XP_010556656.1
Tarenayahassleriana_XP_010557433.1
Thellungiellaparvula_Tp_un0577_001
Thellungiellaparvula_Tp1g01300
Thellungiellaparvula_Tp1g28600
Thellungiellaparvula_Tp1g29410
Thellungiellaparvula_Tp1g29420
Thellungiellaparvula_Tp2g04430
Thellungiellaparvula_Tp2g22790
Thellungiellaparvula_Tp3g08760
Thellungiellaparvula_Tp4g10110
Thellungiellaparvula_Tp5g16980
Thellungiellaparvula_Tp5g20960
Thellungiellaparvula_Tp6g01460
Thellungiellaparvula_Tp6g22950
Thellungiellaparvula_Tp6g38330
Thellungiellaparvula_Tp7g27160
Theobromacacao_Thecc1EG000097t1
Theobromacacao_Thecc1EG000235t1
Theobromacacao_Thecc1EG005007t1
Theobromacacao_Thecc1EG005008t2
Theobromacacao_Thecc1EG005009t1
Theobromacacao_Thecc1EG007543t2
Theobromacacao_Thecc1EG015535t1
Theobromacacao_Thecc1EG015584t1
Theobromacacao_Thecc1EG015584t2
Theobromacacao_Thecc1EG017681t1
Theobromacacao_Thecc1EG017681t2
Theobromacacao_Thecc1EG020127t1
Theobromacacao_Thecc1EG022059t1
Theobromacacao_Thecc1EG024689t1
Theobromacacao_Thecc1EG025473t1
Theobromacacao_Thecc1EG031364t2
Theobromacacao_Thecc1EG031364t3
Theobromacacao_Thecc1EG034835t1
Theobromacacao_Thecc1EG036587t1
Theobromacacao_Thecc1EG036587t2 TMHMM2.0
Theobromacacao_Thecc1EG036587t3
Theobromacacao_Thecc1EG036587t4
Theobromacacao_Thecc1EG041055t1
Theobromacacao_Thecc1EG041332t1
Theobromacacao_Thecc1EG041332t2
Theobromacacao_Thecc1EG041332t3
Theobromacacao_Thecc1EG043357t1
Theobromacacao_Thecc1EG043360t1
Theobromacacao_Thecc1EG044739t1
Theobromacacao_Thecc1EG044739t1
TMHMM2.0 outside 194 46
Trifoliumpratense_Tp57577_TGAC_v2_mRNA14116
Trifoliumpratense_Tp57577_TGAC_v2_mRNA16525
Trifoliumpratense_Tp57577_TGAC_v2_mRNA17016
Trifoliumpratense_Tp57577_TGAC_v2_mRNA20431
Trifoliumpratense_Tp57577_TGAC_v2_mRNA23943
Trifoliumpratense_Tp57577_TGAC_v2_mRNA29178
Trifoliumpratense_Tp57577_TGAC_v2_mRNA30958
Trifoliumpratense_Tp57577_TGAC_v2_mRNA35877
Trifoliumpratense_Tp57577_TGAC_v2_mRNA37131
Trifoliumpratense_Tp57577_TGAC_v2_mRNA3736
Trifoliumpratense_Tp57577_TGAC_v2_mRNA37386
Trifoliumpratense_Tp57577_TGAC_v2_mRNA3739
Trifoliumpratense_Tp57577_TGAC_v2_mRNA39111
Trifoliumpratense_Tp57577_TGAC_v2_mRNA39490
Trifoliumpratense_Tp57577_TGAC_v2_mRNA4735
Trifoliumpratense_Tp57577_TGAC_v2_mRNA5483
Trifoliumpratense_Tp57577_TGAC_v2_mRNA6040
Trifoliumpratense_Tp57577_TGAC_v2_mRNA6040
Trifoliumpratense_Tp57577_TGAC_v2_mRNA9102
Triticumaestivum_Traes_2AL_CA89051FD.1
Triticumaestivum_Traes_2AS_125195CDF.1
Triticumaestivum_Traes_2DL_3757D78B3.1
Triticumaestivum_Traes_2DL_AE270CBAA.1
Triticumaestivum_Traes_3AS_DE5832BF8.1
Triticumaestivum_Traes_3DS_7C9147219.3
Triticumaestivum_Traes_4AL_22CE41C6F.1
Triticumaestivum_Traes_4AL_B44DF4ACC.1
Triticumaestivum_Traes_4AL_BF13412D4.2
Triticumaestivum_Traes_4BL_2136196AE.2
Triticumaestivum_Traes_4BS_373BDBA94.1
Triticumaestivum_Traes_4DS_B98800798.1
Triticumaestivum_Traes_5BL_59AFA4B01.1
Triticumaestivum_Traes_5DS_446974FE9.2
[truncated: 190 more rows]
