# Supplementary material for: Genomics, molecular and evolutionary perspective of NAC transcription factors
Source: PLoS One. 2020 Apr 10;15(4):e0231425. doi: 10.1371/journal.pone.0231425 (PMC7147800; doi:10.1371/journal.pone.0231425)
Supplement: S2 File — Sheet 1 of the file show all the raw N-terminal NLS consensus sequences, unique NLS with linker amino acids, and unique NLS post removal of linker amino acids. Sheet 2 represents the number of occurrences of N-terminal NLS and sheet 3 represents C-terminal NLS, number of occurrences, C-terminal unique NLS, and N-and C-terminal unique NLS. (XLSX) [file pone.0231425.s006.xlsx]

## Sheet: Sheet1
NLS of NAC TFs	Unique NLS Consensus Sequence	NLS Consensus Sequence
KKK	KKK	RKRRK
KKK	KKKK	RKRRK
KKK	KKKKK	RKRRK
KKK	KKKKKK	RKRRK
KKK	KKKKKKK	RKRRK
KKK	KKKKKKKK	RKRRK
kkk	KKKKKKKKK	RKRRK
KKK	KKKKKKKKKKKKKKK-x2-KR	RKRRK
KKK	KKKKKKKKKKKKKK-x2-KR	RKRRK
KKK	KKKKKKK-x-K	RKRRK
KKKK	KKKKKK-x2-KR	RKRRK
KKKK	KKKKKK-x3-R-x-KK	RKRRK
KKKK	KKKKKK-x3-R-x-KK-x2-KK	RKRRK
KKKK	KKKKKRR	RKRRK
KKKK	KKKKKR-x2-R	RKRRK
KKKK	KKKKK-x2-K	RKRRK
KKKK	KKKKK-x2-KR	RKRRK
KKKK	KKKKK-x3-KK-x-K	RKRRK
KKKK	KKKKK-x3-R	RKRRK
KKKKK	KKKKK-x-K	RKRRK
KKKKK	KKKKR	RKRRK
KKKKK	KKKKRR-x-RKK-x-R-x-K	RKRRK
KKKKK	KKKKR-x2-K	RKRRK
KKKKK	KKKKR-x2-K-x3-R	RKRRK
KKKKK	KKKK-x2-K	RKRRK
KKKKKK	KKKK-x2-KR-x7-K-x5-RK-x-K-x-KR	RKRRK
KKKKKK	KKKK-x2-R	RKRRK
KKKKKKK	KKKK-x2-RR-x-R-x7-KK	RKRRK
KKKKKKKK	KKKK-x3-K	RKRRK
KKKKKKKKK	KKKK-x3-K-x3-R	RKRRK
KKKKKKKKK	KKKK-x4-K	RKRRK
KKKKKKKKKKKKKKK-x2-KR	KKKK-x4-R-x2-R-x3-K	RKRRK
KKKKKKKKKKKKKK-x2-KR	KKKK-x4-R-x-KR	RKRRK
KKKKKKK-x-K	KKKK-x5-K-x-RK-x5-K-x-R-x3-K-x-KR-x3-K	RKRRK
KKKKKK-x2-KR	KKKK-x7-KKKK-x2-KKKK	RKRRK
KKKKKK-x3-R-x-KK	KKKK-x-K	RKRRK
KKKKKK-x3-R-x-KK-x2-KK	KKKK-x-KR	RKRRK
KKKKKRR	KKKK-x-K-x3-R	RKRRK
KKKKKR-x2-R	KKKK-x-K-x5-K-x-KK-x7-KKKK-x2-KKK	RKRRK
KKKKK-x2-K	KKKK-x-K-x-K-x-KK	RKRRK
KKKKK-x2-KR	KKKK-x-K-x-R	RKRRK
KKKKK-x3-KK-x-K	KKKK-x-R	RKRRK
KKKKK-x3-R	KKKK-x-RRRRR	RKRRK
KKKKK-x3-R	KKKK-x-R-x2-K	RKRRK
KKKKK-x3-R	KKKK-x-R-x2-RK	RKRRK
KKKKK-x-K	KKKR	RKRRK
KKKKR	KKKRK	RKRRK
KKKKR	KKKRKR	RKRRK
KKKKRR-x-RKK-x-R-x-K	KKKRK-x11-R-x-K-x2-RR	RKRRK
KKKKRR-x-RKK-x-R-x-K	KKKRK-x-K	RKRRK
KKKKRR-x-RKK-x-R-x-K	KKKR-x2-R-x2-K-x3-RK-x2-K	RKRRK
KKKKR-x2-K	KKKR-x3-K-x3-RK-x2-K-x9-R-x-KK	RKRRK
KKKKR-x2-K-x3-R	KKKR-x5-RKK	RKRRK
KKKK	KKKR-x6-KK	RKRRK
KKKK	KKKR-x-R	RKRRK
KKKK	KKK-x2-K	RKRRK
KKKK-x2-K	KKK-x2-KK-x-K	RKRRK
KKKK-x2-KR-x7-K-x5-RK-x-K-x-KR	KKK-x2-KK-x-K-x5-K-x4-KKKR-x-KRK-x-K-x4-KKKRKK	RKRRK
KKKK-x2-R	KKK-x2-KR	RKRRK
KKKK-x2-R	KKK-x2-KR-x2-K-x5-KK-x-R-x-KKK-x-RK	RKRRK
KKKK-x2-RR-x-R-x7-KK	KKK-x2-KR-x2-R-x4-K-x5-RK-x-K-x-KR-x2-R	RKRRK
KKKK-x3-K	KKK-x2-KR-x7-K-x3-K-x-RR-x-K-x-KR	RKRRK
KKKK-x3-K	KKK-x2-KR-x7-K-x3-K-x-R-x2-K-x-KR	RKRRK
KKKK-x3-K	KKK-x2-KR-x7-K-x3-K-x-R-x2-R-x-KR	RKRRK
KKKK-x3-K	KKK-x2-KR-x7-K-x3-K-x-R-x2-R-x-KR	RKRRK
KKKK-x3-K-x3-R	KKK-x2-KR-x7-K-x5-RK-x-KRK	RKRRK
KKKK-x3-K-x3-R	KKK-x2-K-x2-R	RKRRK
KKKK-x4-K	KKK-x2-K-x2-R-x2-R-x8-K-x3-R-x-K-x4-K-x-KK-x5-KK-x5-R-x3-KRKK-x2-KK	RKRRK
KKKK-x4-K	KKK-x2-K-x6-KRK	RKRRK
KKKK-x4-R-x2-R-x3-K	KKK-x2-K-x-K	RKRRK
KKKK-x4-R-x-KR	KKK-x2-K-x-KR-x-KK	RKRRK
KKKK-x5-K-x-RK-x5-K-x-R-x3-K-x-KR-x3-K	KKK-x2-R-x-K-x3-R-x3-R-x4-K-x3-K-x-KK-x3-KK-x6-KK-x2-R	RKRRK
KKKK-x7-KKKK-x2-KKKK	KKK-x2-R-x-RR	RKRRK
KKKK-x-K	KKK-x2-R-x-RRK-x4-R-x2-RK-x2-R-x-K-x-R-x3-R	RKRRK
KKKK-x-KR	KKK-x3-K	RKRRK
KKKK-x-K-x3-R	KKK-x3-KK-x-K-x3-KK-x-KR	RKRRK
KKKK-x-K-x5-K-x-KK-x7-KKKK-x2-KKK	KKK-x3-KR	RKRRK
KKKK-x-K-x-K-x-KK	KKK-x3-K-x10-K	RKRRK
KKKK-x-K-x-R	KKK-x3-K-x6-K	RKRRK
KKKK-x-R	KKK-x3-K-x6-R-x-K	RKRRK
KKKK-x-RRRRR	KKK-x3-K-x7-K	RKRRK
KKKK-x-R-x2-K	KKK-x3-K-x7-KR-x4-R-x4-K	RKRRK
KKKK-x-R-x2-RK	KKK-x3-K-x7-R	RKRRK
KKKK-x-R-x2-RK	KKK-x3-K-x8-K	RKRRK
KKKK-x-R-x2-RK	KKK-x3-K-x8-R-x4-R	RKRRK
KKKRK	KKK-x3-K-x9-K	RKRRK
KKKRK	KKK-x3-RR-x-R	RKRRK
KKKRKR	KKK-x3-R-x2-KK-x2-R	RKRRK
KKKRK-x11-R-x-K-x2-RR	KKK-x3-R-x2-R-x2-R-x-K	RKRRK
KKKRK-x-K	KKK-x3-R-x2-R-x2-R-x-K	RKRRK
KKKR	KKK-x3-R-x2-R-x4-K	RKRRK
KKKR-x2-R-x2-K-x3-RK-x2-K	KKK-x3-R-x2-R-x4-K-x3-K-x3-K-x-K-x2-RKK	RKRRK
KKKR-x3-K-x3-RK-x2-K-x9-R-x-KK	KKK-x3-R-x2-R-x4-K-x3-K-x3-K-x-K-x2-RRK	RKRRK
KKKR-x5-RKK	KKK-x4-KK-x3-K	RKRRK
KKKR-x6-KK	KKK-x4-KK-x-KRK	RKRRK
KKKR-x-R	KKK-x4-KK-x-KRK-x2-R	RKRRK
KKK-x2-K	KKK-x5-KKK-x-K	RKRRK
KKK-x2-KK-x-K	KKK-x-K	RKRRK
KKK-x2-KK-x-K-x5-K-x4-KKKR-x-KRK-x-K-x4-KKKRKK	KKK-x-KK	RKRRK
KKK-x2-KR	KKK-x-KKK-x2-K-x-K-x-K	RKRRK
KKK-x2-KR	KKK-x-KK-x8-K-x4-KKR-x3-RK-x-K-x-K-x6-RKRRKR	RKRRK
KKK-x2-KR	KKK-x-KR	RKRRK
KKK-x2-KR	KKK-x-KRK	RKRRK
KKK-x2-KR-x2-K-x5-KK-x-R-x-KKK	KKK-x-K-x2-RK	RKRRK
KKK-x2-KR-x2-R-x4-K-x5-RK-x-K-x-KR-x2-R	KKK-x-K-x2-R-x2-RR-x2-K	RKRRK
KKK-x2-KR-x7-K-x3-K-x-RR-x-K-x-KR	KKK-x-K-x-KK	RKRRK
KKK-x2-KR-x7-K-x3-K-x-R-x2-K-x-KR	KKK-x-K-x-K-x3-KK-x9-RKRK-x-K	RKRRK
KKK-x2-KR-x7-K-x3-K-x-R-x2-K-x-KR	KKK-x-K-x-R	RKRRK
KKK-x2-KR-x7-K-x3-K-x-R-x2-R-x-KR	KKK-x-K-x-R-x2-R-x4-K-x4-K-x3-K-x-K-x2-RK	RKRRK
KKK-x2-KR-x7-K-x3-K-x-R-x2-R-x-KR	KKK-x-K-x-R-x-KK-x-R	RKRRK
KKK-x2-KR-x7-K-x3-K-x-R-x2-R-x-KR	KKK-x-R	RKRRK
KKK-x2-KR-x7-K-x3-K-x-R-x2-R-x-KR	KKK-x-RK	RKRRK
KKK-x2-KR-x7-K-x3-K-x-R-x2-R-x-KR	KKK-x-RRR-x2-KK-x2-KR-x2-K-x-KK-x-K	RKRRK
KKK-x2-KR-x7-K-x3-K-x-R-x2-R-x-KRR	KKK-x-R-x4-KKK-x-R	RKRRK
KKK-x2-KR-x7-K-x5-RK-x-KRK	KKK-x-R-x-R	RKRRK
KKK-x2-KR-x7-K-x5-RK-x-KRK	KKR	RKRRK
KKK-x2-K-x2-R	KKRK	RKRRK
KKK-x2-K-x2-R	KKRKK	RKRRK
KKK-x2-K-x2-R	KKRKK-x-RR-x2-KK	RKRRK
KKK-x2-K-x2-R	KKRKK-x-RR-x-KK	RKRRK
KKK-x2-K-x2-R	KKRKR	RKRRK
KKK-x2-K-x2-R-x2-R	KKRKR-x2-K	RKRRK
KKK-x2-K-x2-R-x2-R-x8-K-x3-R-x-K-x4-K-x-KK-x5-KK-x5-R-x3-KRKK-x2-KK	KKRKR-x2-K-x2-R-x2-RK-x-K	RKRRK
KKK-x2-K-x6-KRK	KKRKR-x-KK	RKRRK
KKK-x2-K-x-K	KKRK-x3-KR-x-R	RKRRK
KKK-x2-K-x-KR-x-KK	KKRK-x3-KR-x-RR	RKRRK
KKK-x2-R-x-K-x3-R-x3-R-x4-K-x3-K-x-KK-x3-KK-x6-KK-x2-R	KKRK-x4-K-x-K-x-KR-x-KKK	RKRRK
KKK-x2-R-x-RR	KKRK-x4-K-x-RKR	RKRRK
KKK-x2-R-x-RRK-x4-R-x2-RK-x2-R-x-K-x-R-x3-R	KKRK-x-K	RKRRK
KKK-x3-K	KKRK-x-K-x-KR	RKRRK
KKK-x3-K	KKRK-x-R-x2-RK	RKRRK
KKK-x3-KK-x-K-x3-KK-x-KR	KKRR	RKRRK
KKK-x3-KR	KKRR-x2-K	RKRRK
KKK-x3-KR	KKRR-x6-KKK	RKRRK
KKK-x3-K-x10-K	KKRR-x6-R-x-RRRR-x3-R-x7-R-x-R	RKRRK
KKK-x3-K-x6-K	KKRR-x-K	RKRRK
KKK-x3-K-x6-R-x-K	KKRR-x-KKK-x6-R	RKRRK
KKK-x3-K-x6-R-x-K	KKR-x2-KR	RKRRK
KKK-x3-K-x6-R-x-K	KKR-x2-K-x2-K-x-K-x2-KKR-x-RK-x4-K-x2-K-x-KKR-x-RK-x4-K-x2-K-x-K-x-R	RKRRK
KKK-x3-K-x7-K	KKR-x2-R	RKRRK
KKK-x3-K-x7-K	KKR-x2-R-x2-R-x4-K-x5-K-x2-R-x-KK	RKRRK
KKK-x3-K-x7-K	KKR-x2-R-x2-R-x8-K-x-K-x-K-x-K-x4-KK-x3-KK	RKRRK
KKK-x3-K-x7-K	KKR-x2-R-x2-R-x8-K-x-K-x-K-x-K-x4-KK-x3-KR	RKRRK
KKK-x3-K-x7-K	KKR-x2-R-x2-R-x8-K-x-K-x-K-x-K-x5-K-x3-K	RKRRK
KKK-x3-K-x7-KR-x4-R-x4-K	KKR-x2-R-x-R-x2-KKK	RKRRK
KKK-x3-K-x7-R	KKR-x3-KK	RKRRK
KKK-x3-K-x7-R	KKR-x3-KK-x-K	RKRRK
KKK-x3-K-x8-K	KKR-x3-KK-x-KK	RKRRK
KKK-x3-K-x8-R-x4-R	KKR-x3-KK-x-R-x2-K-x2-K	RKRRK
KKK-x3-K-x9-K	KKR-x3-K-x4-R	RKRRK
KKK-x3-K-x9-K	KKR-x4-KKKKK-x3-R-x-KK	RKRRK
KKK-x3-RR-x-R	KKR-x4-K-x-K-x-K-x6-RKKRKR	RKRRK
KKK-x3-RR-x-R	KKR-x4-RKRR	RKRRK
KKK-x3-RR-x-R	KKR-x4-R-x2-R-x2-K-x-KK	RKRRK
KKK-x3-R-x2-KK-x2-R	KKR-x5-KKKK-x3-R-x-KK	RKRRK
KKK-x3-R-x2-R-x2-R-x-K	KKR-x5-KKK-x3-R-x3-KK	RKRRK
KKK-x3-R-x2-R-x2-R-x-K	KKR-x8-R-x-KKR-x-R	RKRRK
KKK-x3-R-x2-R-x4-K	KKR-x-K	RKRRK
KKK-x3-R-x2-R-x4-K	KKR-x-KKK	RKRRK
KKK-x3-R-x2-R-x4-K-x3-K-x3-K-x-K-x2-RKK	KKR-x-KR-x2-R-x3-K-x3-R-x-KR-x-R	RKRRK
KKK-x3-R-x2-R-x4-K-x3-K-x3-K-x-K-x2-RRK	KKR-x-KR-x3-K-x-K-x4-KK	RKRRK
KKK-x3-R-x2-R-x4-K-x3-K-x3-K-x-K-x2-RRK	KKR-x-K-x-R	RKRRK
KKK-x3-R-x2-R-x4-K-x3-K-x3-K-x-K-x2-RRK	KKR-x-R	RKRRK
KKK-x4-KK-x3-K	KKR-x-RK	RKRRK
KKK-x4-KK-x-KRK	KKR-x-RK-x2-K-x-K-x2-KKK-x-RK-x2-KRR-x2-KKK-x-R	RKRRK
KKK-x4-KK-x-KRK	KKR-x-RK-x2-K-x-K-x2-KKK-x-RK-x2-K-x-K-x2-KKK-x-R	RKRRK
KKK-x4-KK-x-KRK	KKR-x-RK-x2-K-x-K-x2-KKK-x-R-x3-K-x-R-x2-KKK-x-R	RKRRK
KKK-x4-KK-x-KRK	KKR-x-RK-x2-K-x-K-x2-KKR-x-RK-x2-K-x-K	RKRRK
KKK-x4-KK-x-KRK-x2-R	KKR-x-RK-x2-K-x-K-x2-KKR-x-RK-x2-K-x-K-x2-KKR-x-RK-x4-K-x2-K-x-K-x-R	RKRRK
KKK-x4-KK-x-KRK-x2-R	KKR-x-RK-x2-K-x-K-x2-KKR-x-RK-x2-K-x-K-x2-K-x-K	RKRRK
KKK-x4-KK-x-KRK-x2-R	KKR-x-R-x2-KK-x-K	RKRRK
KKK-x4-KK-x-KRK-x2-R	KKR-x-R-x2-K-x2-K	RKRRK
KKK-x5-KKK-x-K	KKR-x-R-x2-RR-x-K-x4-KK-x8-RKR-x2-R-x-K-x3-KR	RKRRK
KKK-x5-KKK-x-K	KK-x2-K	RKRRK
KKK-x-K	KK-x2-KKK-x2-KK	RKRRK
KKK-x-K	KK-x2-KKR	RKRRK
KKK-x-K	KK-x2-KKR-x2-R-x3-K-x9-K-x5-KKK-x6-KK-x2-K-x-R-x-K-x-KK	RKRRK
KKK-x-K	KK-x2-KKR-x3-K	RKRRK
KKK-x-K	KK-x2-KR	RKRRK
KKK-x-K	KK-x2-KRK-x-KKKK	RKRRK
KKK-x-K	KK-x2-K-x2-K	RKRRK
KKK-x-K	KK-x2-K-x2-K-x-KK	RKRRK
KKK-x-K	KK-x2-K-x2-K-x-KR	RKRRK
KKK-x-K	KK-x2-K-x2-R	RKRRK
KKK-x-K	KK-x2-K-x2-RKKR	RKRRK
KKK-x-KK	KK-x2-K-x2-RRKR-x2-K	RKRRK
KKK-x-KK	KK-x2-K-x2-R-x2-K-x4-KK-x-RK-x-K-x9-K-x5-KRK-x-K	RKRRK
KKK-x-KK	KK-x2-K-x3-KKRK	RKRRK
KKK-x-KK	KK-x2-K-x3-K-x-K-x-R	RKRRK
KKK-x-KK	KK-x2-K-x3-K-x-R-x2-KR-x2-KK-x-K-x-	RKRRK
KKK-x-KK	KK-x2-K-x4-KRK-x3-R-x-K	RKRRK
KKK-x-KK	KK-x2-K-x4-RK-x2-K-x4-RRR-x-R	RKRRK
KKK-x-KK	KK-x2-K-x4-RK-x2-K-x5-RR-x-R	RKRRK
KKK-x-KK	KK-x2-K-x4-RK-x-KK	RKRRK
KKK-x-KK	KK-x2-K-x5-RKR-x2-R-x-K-x3-KR	RKRRK
KKK-x-KK	KK-x2-K-x-RK-x-KR-x2-RR	RKRRK
KKK-x-KK	KK-x2-R	RKRRK
KKK-x-KKK-x2-K-x-K-x-K	KK-x2-RK	RKRRK
KKK-x-KK-x8-K-x4-KKR-x3-RK-x-K-x-K-x6-RKRRKR	KK-x2-RKRRR	RKRRK
KKK-x-KR	KK-x2-RK-x-KK-x-K	RKRRK
KKK-x-KRK-x-	KK-x2-RK-x-K-x2-K	RKRRK
KKK-x-K-x2-RK	KK-x2-RK-x-K-x2-K-x5-K-x4-KK-x2-K-x3-KKR-x-R	RKRRK
KKK-x-K-x2-R-x2-RR-x2-K	KK-x2-R-x2-K-x-R-x2-RR-x-K	RKRRK
KKK-x-K-x2-R-x2-RR-x2-K	KK-x2-R-x2-R-x2-R-x4-K	RKRRK
KKK-x-K-x-KK	KK-x2-R-x3-R-x2-KRKR	RKRRK
KKK-x-K-x-K-x3-KK-x9-RKRK-x-K	KK-x2-R-x4-RR-x-K	RKRRK
KKK-x-K-x-R	KK-x2-R-x-KKR	RKRRK
KKK-x-K-x-R	KK-x2-R-x-K-x2-KRR	RKRRK
KKK-x-K-x-R	KK-x2-R-x-RK-x-K	RKRRK
KKK-x-K-x-R	KK-x2-R-x-RR-x-RK-x-R-x-R	RKRRK
KKK-x-K-x-R	KK-x2-R-x-R-x2-RR-x-R-x-R-x-R-x-R-x-RKKRKK-x3-KR-x-R-x-R	RKRRK
KKK-x-K-x-R	KK-x3-K	RKRRK
KKK-x-K-x-R	KK-x3-KKK-x3-R	RKRRK
KKK-x-K-x-R	KK-x3-KKRK-x9-RKRKKK-x-K	RKRRK
KKK-x-K-x-R	KK-x3-KK-x3-KK-x2-KK-x-K	RKRRK
KKK-x-K-x-R-x2-R-x4-K-x4-K-x3-K-x-K-x2-RK	KK-x3-KK-x3-K-x-KK	RKRRK
KKK-x-K-x-R-x2-R-x4-K-x4-K-x3-K-x-K-x2-RK	KK-x3-KK-x5-KK-x-KKRK	RKRRK
KKK-x-K-x-R-x2-R-x4-K-x4-K-x3-K-x-K-x2-RK	KK-x3-KK-x5-KK-x-KKRK-x4-K	RKRRK
KKK-x-K-x-R-x-KK-x-R	KK-x3-KR-x2-R-x2-RK-x-K-x4-KK-x7-KRKR-x6-K	RKRRK
KKK-x-R	KK-x3-KR-x2-R-x4-K-x3-K-x-RK-x-K-x-KR	RKRRK
KKK-x-RK	KK-x3-KR-x2-R-x-RRK-x-K-x4-KK-x7-KRK-x3-R-x-K-x3-KR	RKRRK
KKK-x-RK	KK-x3-KR-x5-KK-x-KKRK	RKRRK
KKK-x-RRR-x2-KK-x2-KR-x2-K-x-KK-x-K	KK-x3-K-x2-R-x2-RK-x2-K-x3-K-x3-K	RKRRK
KKK-x-R-x4-KKK-x-R	KK-x3-K-x-K	RKRRK
KKK-x-R-x4-KKK-x-R	KK-x3-K-x-KK	RKRRK
KKK-x-R-x-R	KK-x3-K-x-KR-x2-RK	RKRRK
KKK-x-R-x-R	KK-x3-K-x-KR-x2-RR	RKRRK
KKR	KK-x3-K-x-KR-x2-R-x3-K-x3-K-x3-K-x-K	RKRRK
KKR	KK-x3-K-x-R-x2-K-x3-KKRK	RKRRK
KKR	KK-x3-RKRRKRK	RKRRK
KKR	KK-x3-RK-x-K-x4-R	RKRRK
KKR	KK-x3-RR-x-R-x-K	RKRRK
KKRK	KK-x3-R-x2-R-x4-K-x3-K-x3-K-x-K-x2-RKK	RKRRK
KKRK	KK-x3-R-x3-K-x2-KK-x-K	RKRRK
KKRK	KK-x4-K	RKRRK
KKRKK	KK-x4-KKR-x2-KRKR-x3-RK-x-RK	RKRRK
KKRKK	KK-x4-KKR-x2-R-x3-K-x3-K-x3-K-x-KK	RKRRK
KKRKK	KK-x4-KK-x2-K-x5-K-x-KK-x3-K-x-K-x2-K-x3-KK-x-K-x2-KK-x-R	RKRRK
KKRKK	KK-x4-KK-x-KR	RKRRK
KKRKK-x-RR-x2-KK	KK-x4-KR-x2-RK	RKRRK
KKRKK-x-RR-x-KK	KK-x4-K-x4-KR-x-RK-x2-RK-x-RR	RKRRK
KKRKR	KK-x4-K-x-KK-x-KKR	RKRRK
KKRKR	KK-x4-K-x-KRR-x-R-x6-K-x3-KRKKK	RKRRK
KKRKR	KK-x4-RRKK-x-RKK	RKRRK
KKRKR	KK-x4-R-x2-RK-x2-K-x2-R	RKRRK
KKRKR	KK-x4-R-x-KK-x-KRK	RKRRK
KKRKR	KK-x5-KKRK	RKRRK
KKRKR	KK-x5-KKRK	RKRRK
KKRKR	KK-x5-KKRKR-x-R-x-K-x-K	RKRRK
KKRKR	KK-x5-KK-x2-RR-x-RK-x-KR	RKRRK
KKRKR	KK-x5-KR-x-R-x3-KRR-x3-K-x-KK-x3-R-x-R-x-KK	RKRRK
KKRKR	KK-x5-K-x4-KK	RKRRK
KKRKR	KK-x5-K-x-R-x2-KRKRR-x2-RK-x2-K	RKRRK
KKRKR	KK-x5-RK-x-RK	RKRRK
KKRKR	KK-x5-R-x-KR	RKRRK
KKRKR	KK-x5-R-x-RR-x2-R	RKRRK
KKRKR	KK-x5-R-x-R-x2-K-x-KK-x-R	RKRRK
KKRKR	KK-x8-KRR-x2-RR-x-RR-x5-RRR	RKRRK
KKRKR	KK-x8-R-x-KRK-x10-RR-x-RR-x-R	RKRRK
KKRKR	KK-x9-K-x2-K-x2-R-x2-R-x2-R-x4-K-x8-R-x2-RRK	RKRRK
KKRKR	KK-x-K	RKRRK
KKRKR	KK-x-KK	RKRRK
KKRKR	KK-x-KKKKKKKKK-x-R-x2-KK	RKRRK
KKRKR	KK-x-KKKK-x3-K	RKRRK
KKRKR	KK-x-KK-x2-KK	RKRRK
KKRKR	KK-x-KK-x2-K-x-R	RKRRK
KKRKR-x2-K	KK-x-KK-x3-R-x-RK-x-K-x4-K	RKRRK
KKRKR-x2-K-x2-R-x2-RK-x-K	KK-x-KK-x4-KK-x2-KK-x4-K-x-K-x2-K	RKRRK
KKRKR-x2-K-x2-R-x2-RK-x-K	KK-x-KK-x-K	RKRRK
KKRKR-x2-K-x2-R-x2-RK-x-K	KK-x-KK-x-KK-x5-KK	RKRRK
KKRKR-x-KK	KK-x-KK-x-K-x2-R	RKRRK
KKRK-x3-KR-x-R	KK-x-KK-x-K-x-K	RKRRK
KKRK-x3-KR-x-RR	KK-x-KK-x-RK	RKRRK
KKRK-x3-KR-x-RR	KK-x-KR	RKRRK
KKRK-x3-KR-x-RR	KK-x-KRK	RKRRK
KKRK-x3-KR-x-RR	KK-x-KRR-x-KK-x-K	RKRRK
KKRK-x4-K-x-K-x-KR-x-KKK	KK-x-KR-x3-R	RKRRK
KKRK-x4-K-x-RKR	KK-x-KR-x4-R	RKRRK
KKRK-x-K	KK-x-KR-x-KRK	RKRRK
KKRK-x-K-x-KR	KK-x-KR-x-R	RKRRK
KKRK-x-K-x-KR	KK-x-KR-x-R-x3-RR-x7-R	RKRRK
KKRK-x-K-x-KR	KK-x-K-x2-KK-x-K-x7-R	RKRRK
KKRK-x-K-x-KR	KK-x-K-x2-KK-x-K-x7-RR	RKRRK
KKRK-x-R-x2-RK	KK-x-K-x2-K-x2-KK-x-KR	RKRRK
KKRR-x2-	KK-x-K-x2-K-x2-KK-x-KR-x2-K	RKRRK
KKRR-x2-K	KK-x-K-x2-K-x-R-x2-R-x3-K-x3-K	RKRRK
KKRR-x6-KKK	KK-x-K-x2-R-x-K	RKRRK
KKRR-x6-R-x-RRRR-x3-R-x7-R-x-R	KK-x-K-x2-R-x-KK-x-KK-x-KK	RKRRK
KKRR-x-K	KK-x-K-x3-KKK-x-K-x3-K	RKRRK
KKRR-x-K	KK-x-K-x3-KR-x2-R-x3-K-x3-K-x3-K	RKRRK
KKRR-x-KKK-x6-R	KK-x-K-x3-KR-x-RR-x7-K-x5-K-x2-K-x3-RK-x3-KKR	RKRRK
KKR-x2-KR	KK-x-K-x3-K-x4-K-x3-K-x-KRR-x-R	RKRRK
KKR-x2-KR	KK-x-K-x3-R	RKRRK
KKR-x2-K-x2-K-x-K-x2-KKR-x-RK-x4-K-x2-K-x-KKR-x-RK-x4-K-x2-K-x-K-x-R	KK-x-K-x4-RKRK-x-R	RKRRK
KKR-x2-R	KK-x-K-x-KK-x-K-x2-KK-x-KKK	RKRRK
KKR-x2-R-x2-R-x4-K-x5-K-x2-R-x-KK	KK-x-K-x-K-x-K	RKRRK
KKR-x2-R-x2-R-x8-K-x-K-x-K-x-K-x4-KK-x3-KK	KK-x-K-x-RRK-x3-R-x3-K-x3-K	RKRRK
KKR-x2-R-x2-R-x8-K-x-K-x-K-x-K-x4-KK-x3-KR	KK-x-K-x-R-x2-R	RKRRK
KKR-x2-R-x2-R-x8-K-x-K-x-K-x-K-x5-K-x3-K	KK-x-K-x-R-x-KK-x-KK	RKRRK
KKR-x2-R-x-R-x2-KKK	KK-x-R	RKRRK
KKR-x3-KK	KK-x-RKRKRK-x5-RK	RKRRK
KKR-x3-KK-x-K	KK-x-RK-x2-KKRK	RKRRK
KKR-x3-KK-x-KK	KK-x-RK-x-RR	RKRRK
KKR-x3-KK-x-KK	KK-x-RRKR-x-K-x7-K-x-KKRR-x2-KK	RKRRK
KKR-x3-KK-x-R-x2-K-x2-K	KK-x-R-x2-K-x3-RRRRRRK-x-K	RKRRK
KKR-x3-K-x4-R	KK-x-R-x3-R-x-RR	RKRRK
KKR-x4-KKKKK-x3-R-x-KK	KK-x-R-x-KR-x-KR-x2-K	RKRRK
KKR-x4-KKKKK-x3-R-x-KK	KK-x-R-x-R	RKRRK
KKR-x4-KKKKK-x3-R-x-KK	KR	RKRRK
KKR-x4-K-x-K-x-K-x6-RKKRKR	KRK	RKRRK
KKR-x4-RKRR	KRKKK-x2-K-x-KR	RKRRK
KKR-x4-R-x2-R-x2-K-x-KK	KRKK-x11-KR-x2-K-x-K	RKRRK
KKR-x5-KKKK-x3-R-x-KK	KRKK-x3-K-x2-R	RKRRK
KKR-x5-KKKK-x3-R-x-KK	KRKK-x-K-x3-RR	RKRRK
KKR-x5-KKK-x3-R-x3-KK	KRKR	RKRRK
KKR-x8-R-x-KKR-x-R	KRKRKRKK	RKRRK
KKR-x8-R-x-KKR-x-R	KRKRRK	RKRRK
KKR-x-K	KRKRRK-x7-RK-x3-R-x2-K	RKRRK
KKR-x-K	KRKRRK-x-R	RKRRK
KKR-x-K	KRKRRR	RKRRK
KKR-x-KKK	KRKR-x3-K-x-K-x2-K	RKRRK
KKR-x-KKK	KRKR-x3-RK	RKRRK
KKR-x-KKK	KRKR-x3-RK-x-RK-x3-R	RKRRK
KKR-x-KKK	KRK-x2-K	RKRRK
KKR-x-KKK	KRK-x2-KKKK	RKRRK
KKR-x-KR-x2-R-x3-K-x3-R-x-KR-x-R	KRK-x2-KK-x3-R-x-K	RKRRK
KKR-x-KR-x3-K-x-K-x4-KK	KRK-x2-KR-x4-R	RKRRK
KKR-x-K-x-R	KRK-x2-K-x-K-x3-R-x5-RK-x-K-x-R-x3-K-x4-K-x-R-x-R	RKRRK
KKR-x-K-x-R	KRK-x2-K-x-RR-x-RK-x-R-x-R	RKRRK
KKR-x-R	KRK-x2-K-x-RR-x-RR-x-K-x-R	RKRRK
KKR-x-RK	KRK-x2-K-x-R-x-K	RKRRK
KKR-x-RK	KRK-x2-RKK	RKRRK
KKR-x-RK-x2-K-x-K-x2-KKK-x-RK-x2-KRR-x2-KKK-x-R	KRK-x2-RRR	RKRRK
KKR-x-RK-x2-K-x-K-x2-KKK-x-RK-x2-K-x-K-x2-KKK-x-R	KRK-x2-R-x3-R-x-R-x-K-x-K	RKRRK
KKR-x-RK-x2-K-x-K-x2-KKK-x-R-x3-K-x-R-x2-KKK-x-R	KRK-x3-RR-x-R	RKRRK
KKR-x-RK-x2-K-x-K-x2-KKR-x-RK-x2-K-x-K	KRK-x3-RR-x-R-x8-K-x4-KK	RKRRK
KKR-x-RK-x2-K-x-K-x2-KKR-x-RK-x2-K-x-K-x2-KKR-x-RK-x4-K-x2-K-x-K-x-R	KRK-x3-R-x-K	RKRRK
KKR-x-RK-x2-K-x-K-x2-KKR-x-RK-x2-K-x-K-x2-K-x-K	KRK-x-K	RKRRK
KKR-x-R-x2-KK-x-K	KRK-x-KK	RKRRK
KKR-x-R-x2-KK-x-K	KRK-x-KKK-x2-K	RKRRK
KKR-x-R-x2-K-x2-K	KRK-x-KRK-x2-K-x9-KKR-x-RR	RKRRK
KKR-x-R-x2-RR-x-K-x4-KK-x8-RKR-x2-R-x-K-x3-KR	KRK-x-K-x2-K-x2-R	RKRRK
KK-x2-K	KRK-x-K-x3-K-x3-R-x2-RR-x2-K-x10-K-x-K	RKRRK
KK-x2-K	KRK-x-K-x-K	RKRRK
KK-x2-K	KRK-x-K-x-K-x2-K	RKRRK
KK-x2-K	KRK-x-R	RKRRK
KK-x2-K	KRK-x-RR	RKRRK
KK-x2-K	KRK-x-RRKK-x-R	KKK
KK-x2-K	KRK-x-R-x4-RK	KKK
KK-x2-K	KRK-x-R-x-KK	KKK
KK-x2-K	KRK-x-R-x-RR-x-R-x-R	KKK
KK-x2-K	KRR	KKK
KK-x2-K	KRRK	KKK
KK-x2-K	KRRKR-x2-K-x4-KRKK	KKK
KK-x2-KKK-x2-KK	KRRK-x-	KKK
KK-x2-KKR	KRRK-x3-KKR-x-R	KKK
KK-x2-KKR-x2-R-x3-K-x9-K-x5-KKK-x6-KK-x2-K-x-R-x-K-x-KK	KRRK-x3-RK-x12-K-x4-R-x6-RKRK-x-R-x3-K	KKK
KK-x2-KKR-x3-K	KRRR	KKK
KK-x2-KKR-x3-K	KRRRR-x8-RR-x-R-x-R-x-R	KKK
KK-x2-KR	KRRRR-x8-RR-x-R-x-R-x-R-x5-R	KKK
KK-x2-KR	KRRRR-x8-R-x2-R-x-R-x-R	KKK
KK-x2-KRK-x-KKKK	KRRR-x-KR	KKK
KK-x2-K-x2-K	KRR-x2-K	KKK
KK-x2-K-x2-K-x-KK	KRR-x2-KK	KKK
KK-x2-K-x2-K-x-KR	KRR-x2-R	KKK
KK-x2-K-x2-R	KRR-x2-R	KKK
KK-x2-K-x2-RKKR	KRR-x2-RK	KKK
KK-x2-K-x2-RRKR-x2-K	KRR-x2-RKK-x-K-x-K-x-K	KKK
KK-x2-K-x2-RRKR-x2-K	KRR-x3-K-x-KK-x-K	KKK
KK-x2-K-x2-R-x2-K-x4-KK-x-RK-x-K-x9-K-x5-KRK-x-K	KRR-x3-RRRR	KKK
KK-x2-K-x3-KKRK	KRR-x4-R-x-K-x-R	KKK
KK-x2-K-x3-K-x-K-x-R	KRR-x5-RRRRR	KKK
KK-x2-K-x3-K-x-R-x2-KR-x2-KK-x-K-x-	KRR-x-KR-x3-KK	KKK
KK-x2-K-x4-KRK-x3-R-x-K	KRR-x-KR-x3-KR-x3-R	KKK
KK-x2-K-x4-RK-x2-K-x4-RRR-x-R	KRR-x-R	KKK
KK-x2-K-x4-RK-x2-K-x5-RR-x-R	KRR-x-RKRK-x-K-x5-RK-x-R-x-R	KKK
KK-x2-K-x4-RK-x-KK	KRR-x-R-x3-R-x2-K-x-KKK	KKK
KK-x2-K-x4-RK-x-KK	KRR-x-R-x-R	KKK
KK-x2-K-x5-RKR-x2-R-x-K-x3-KR	KR-x11-KR	KKK
KK-x2-K-x5-RKR-x2-R-x-K-x3-KR	KR-x12-R-x-KKR-x-R	KKK
KK-x2-K-x-RK-x-KR-x2-RR	KR-x2-K	KKK
KK-x2-R	KR-x2-KK	KKK
KK-x2-RK	KR-x2-KKK	KKK
KK-x2-RK	KR-x2-KKK-x3-K	KKK
KK-x2-RKRRR	KR-x2-K-x4-K-x3-RRRK	KKK
KK-x2-RK-x-KK-x-K	KR-x2-RR	KKK
KK-x2-RK-x-KK-x-K	KR-x2-RRR-x-R-x7-K-x-R	KKK
KK-x2-RK-x-K-x2-K	KR-x2-RR-x-K-x4-K-x3-K-x-RR-x-K-x-K	KKK
KK-x2-RK-x-K-x2-K-x5-K-x4-KK-x2-K-x3-KKR-x-R	KR-x2-R-x2-KK-x3-K-x3-K-x-R	KKK
KK-x2-R-x2-K-x-R-x2-RR-x-K	KR-x2-R-x2-KK-x3-K-x3-R	KKK
KK-x2-R-x2-R-x2-R-x4-K	KR-x2-R-x2-R	KKK
KK-x2-R-x2-R-x2-R-x4-K	KR-x3-K-x3-RRR	KKK
KK-x2-R-x3-R-x2-KRKR	KR-x3-K-x-K-x-KR	KKK
KK-x2-R-x3-R-x2-KRKR	KR-x3-RR-x4-KR	KKK
KK-x2-R-x3-R-x2-KRKR	KR-x3-RR-x4-KR-x2-R-x6-R-x-K	KKK
KK-x2-R-x4-RR-x-K	KR-x3-R-x-RRRK	KKK
KK-x2-R-x-KKR	KR-x4-KRK	KKK
KK-x2-R-x-K-x2-KRR	KR-x4-RKKK-x-RKK	KKK
KK-x2-R-x-K-x2-KRR	KR-x4-RR-x-R-x7-RR-x-R-x5-R-x-KR-x6-K-x3-RR	KKK
KK-x2-R-x-K-x2-KRR	KR-x4-RR-x-R-x7-RR-x-R-x5-R-x-KR-x6-K-x3-RR	KKK
KK-x2-R-x-RK-x-K	KR-x4-R-x-K	KKK
KK-x2-R-x-RR-x-RK-x-R-x-R	KR-x5-KRKK	KKK
KK-x2-R-x-R-x2-RR-x-R-x-R-x-R-x-R-x-RKKRKK-x3-KR-x-R-x-R	KR-x5-RR-x3-R-x-R-x4-RRR	KKK
KK-x3-K	KR-x5-RR-x-R-x13-K-x4-KK-x2-K-x4-RR-x-R-x2-RR	KKK
KK-x3-KKK-x3-R	KR-x6-RRKKKK	KKK
KK-x3-KKRK-x9-RKRKKK-x-K	KR-x6-RRR-x2-KKK	KKK
KK-x3-KKRK-x9-RKRKKK-x-K	KR-x7-K-x3-KKRK-x5-K-x2-KK-x-K	KKK
KK-x3-KK-x3-KK-x2-KK-x-K	KR-x7-K-x4-KRK-x5-K-x2-KK-x-K	KKK
KK-x3-KK-x3-KK-x2-KK-x-K	KR-x7-K-x4-KRK-x5-R-x2-KK-x-K	KKK
KK-x3-KK-x3-K-x-KK	KR-x-KK-x2-R	KKK
KK-x3-KK-x3-K-x-KK	KR-x-KK-x-K	KKK
KK-x3-KK-x5-KK-x-KKRK	KR-x-KK-x-K-x3-R-x4-KR	KKK
KK-x3-KK-x5-KK-x-KKRK-x4-K	KR-x-KR-x2-K	KKK
KK-x3-KR-x2-R-x2-RK-x-K-x4-KK-x7-KRKR-x6-K	KR-x-K-x2-KK-x-K-x-KK-x-K-x3-K	KKK
KK-x3-KR-x2-R-x4-K-x3-K-x-RK-x-K-x-KR	KR-x-K-x2-K-x2-KR-x2-R	KKK
KK-x3-KR-x2-R-x-RRK-x-K-x4-KK-x7-KRK-x3-R-x-K-x3-KR	KR-x-K-x2-K-x2-KR-x-KR-x2-K	KKK
KK-x3-KR-x5-KK-x-KKRK	KR-x-K-x2-K-x2-KR-x-KR-x2-K-x4-K	KKK
KK-x3-K-x2-R-x2-RK-x2-K-x3-K-x3-K	KR-x-K-x2-K-x2-KR-x-KR-x2-K-x6-K	KKK
KK-x3-K-x-K	KR-x-K-x2-K-x-R-x2-K	KKK
KK-x3-K-x-KK	KR-x-K-x2-R-x-R-x4-KK-x4-K-x4-K-x-K-x-K-x-K	KKK
KK-x3-K-x-KR-x2-RK	KR-x-K-x3-KK	KKK
KK-x3-K-x-KR-x2-RK	KR-x-K-x3-KK-x3-KKKKRKR	KKK
KK-x3-K-x-KR-x2-RR	KR-x-K-x3-K-x-K-x-KK-x-K-x-K-x-K-x-K-x-K	KKK
KK-x3-K-x-KR-x2-R-x3-K-x3-K-x3-K-x-K	KR-x-K-x4-R-x2-R-x8-K-x3-KRK-x3-K-x2-K	KKK
KK-x3-K-x-R-x2-K-x3-KKRK	KR-x-K-x8-RK-x7-RRK-x8-RK	KKK
KK-x3-RKRRKRK	KR-x-K-x-K	KKK
KK-x3-RK-x-K-x4-R	KR-x-K-x-K-x3-KK-x2-KK-x-R	KKK
KK-x3-RR-x-R-x-K	KR-x-K-x-RK-x5-R-x-KR	KKK
KK-x3-R-x2-R-x4-K-x3-K-x3-K-x-K-x2-RKK	KR-x-K-x-RR	KKK
KK-x3-R-x3-K-x2-KK-x-K	KR-x-R	KKK
KK-x4-K	KR-x-RKRK-x3-K-x-R	KKK
KK-x4-K	KR-x-RKRK-x3-K-x-R-x-R	KKK
KK-x4-KKR-x2-KRKR-x3-RK-x-RK	KR-x-RK-x2-K-x2-R-x2-R	KKK
KK-x4-KKR-x2-R-x3-K-x3-K-x3-K-x-KK	KR-x-RK-x2-RKRK	KKK
KK-x4-KKR-x2-R-x3-K-x3-K-x3-K-x-KK	KR-x-R-x-RRK-x-K	KKK
KK-x4-KKR-x2-R-x3-K-x3-K-x3-K-x-KK	KR-x-R-x-R-x4-K-x-K-x-K	KKK
KK-x4-KK-x2-K-x5-K-x-KK-x3-K-x-K-x2-K-x3-KK-x-K-x2-KK-x-R	K-x2-KK	KKK
KK-x4-KK-x-KR	K-x2-KKK	KKK
KK-x4-KK-x-KR	K-x2-KKKK	KKK
KK-x4-KR-x2-RK	K-x2-KKKKKRK-x-R-x-R-x-R-x-R	KKK
KK-x4-K-x4-KR-x-RK-x2-RK-x-RR	K-x2-KKKKK-x2-KR-x2-RK	KKK
KK-x4-K-x-KK-x-KKR	K-x2-KKKKK-x3-R-x2-R	KKK
KK-x4-K-x-KRR-x-R-x6-K-x3-KRKKK	K-x2-KKKK-x3-KK-x2-K-x-KK	KKK
KK-x4-RRKK-x-RKK	K-x2-KKKK-x-KK-x-K	KKK
KK-x4-R-x2-RK-x2-K-x2-R	K-x2-KKK-x3-KKKKK-x-KKK	KKK
KK-x4-R-x-KK-x-KRK	K-x2-KKK-x3-KKKKK-x-K-x8-K-x9-K-x2-KKR-x2-KKKK-x-K	KKK
KK-x4-R-x-KK-x-KRK	K-x2-KKK-x3-KKK-x-K-x-K-x8-K-x8-RK-x2-KKR-x2-KKKK-x-K	KKK
KK-x4-R-x-KK-x-KRK	K-x2-KKK-x3-KK-x-KKK-x2-KKK-x-K	KKK
KK-x4-R-x-KK-x-KRK	K-x2-KKK-x3-K-x-KKK-x-KKK-x2-KKK-x-K	KKK
KK-x5-KKRK	K-x2-KKK-x3-K-x-KKK-x-KKK-x2-K-x-K-x-K	KKK
KK-x5-KKRK	K-x2-KKK-x4-R-x2-RKK	KKK
KK-x5-KKRKR-x-R-x-K-x-K	K-x2-KKRK	KKK
KK-x5-KK-x2-RR-x-RK-x-KR	K-x2-KKRK-x2-KKK-x-RK	KKK
KK-x5-KR-x-R-x3-KRR-x3-K-x-KK-x3-R-x-R-x-KK	K-x2-KKRK-x3-R	KKK
KK-x5-K-x4-KK	K-x2-KKR-x3-KK	KKK
KK-x5-K-x-R-x2-KRKRR-x2-RK-x2-K	K-x2-KKR-x3-KK-x6-RK-x2-K-x2-K	KKK
KK-x5-RK-x-RK	K-x2-KK-x2-K	KKK
KK-x5-R-x-KR	K-x2-KK-x3-KR-x7-K-x3-K-x-RK-x-K-x2-KRR	KKK
KK-x5-R-x-RR-x2-R	K-x2-KK-x-KK	KKK
KK-x5-R-x-R-x2-K-x-KK-x-R	K-x2-KR	KKK
KK-x8-KRR-x2-RR-x-RR-x5-RRR	K-x2-KRK	KKK
KK-x8-R-x-KRK-x10-RR-x-RR-x-R	K-x2-KRKKK-x-K	KKK
KK-x8-R-x-KRK-x10-RR-x-RR-x-R	K-x2-KRKR	KKK
KK-x8-R-x-KRK-x10-RR-x-RR-x-R	K-x2-KRKR-x3-K-x3-K-x-KK-x-K	KKK
KK-x8-R-x-KRK-x10-RR-x-RR-x-R	K-x2-KRK-x2-RK	KKK
KK-x9-K-x2-K-x2-R-x2-R-x2-R-x4-K-x8-R-x2-RRK	K-x2-KRK-x-K	KKK
KK-x-K	K-x2-KRRR	KKK
KK-x-K	K-x2-KR-x2-R-x7-K-x3-K-x-R-x2-K-x-RR-x-K-x4-KKR	KKK
KK-x-K	K-x2-KR-x4-RK-x-K-x2-K-x-K-x-K-x2-RRRRRRR-x-K	KKK
KK-x-K	K-x2-KR-x8-K-x6-K-x-R-x-RR	KKK
KK-x-KK	K-x2-KR-x-K-x-KK-x-R-x-RR-x-K	KKK
KK-x-KK	K-x2-KR-x-R-x-KKKK-x-RK-x-K-x4-RK	KKK
KK-x-KK	K-x2-K-x2-KK	KKK
KK-x-KK	K-x2-K-x2-KKK	KKK
KK-x-KKKKKKKKK-x-R-x2-KK	K-x2-K-x2-KKKR	KKK
KK-x-KKKK-x3-K	K-x2-K-x2-KKK-x-KR	KKK
KK-x-KK-x2-KK	K-x2-K-x2-KRR	KKK
KK-x-KK-x2-KK	K-x2-K-x2-KR-x-KR-x2-K	KKK
KK-x-KK-x2-K-x-R	K-x2-K-x2-K-x2-RK	KKK
KK-x-KK-x3-R-x-RK-x-K-x4-K	K-x2-K-x2-K-x-KR-x2-RR	KKK
KK-x-KK-x3-R-x-RK-x-K-x4-K	K-x2-K-x2-R	KKK
KK-x-KK-x3-R-x-RK-x-K-x4-K	K-x2-K-x2-RR-x-K-x3-K-x-R	KKK
KK-x-KK-x4-KK-x2-KK-x4-K-x-K-x2-K	K-x2-K-x2-R-x2-RK-x-K	KKK
KK-x-KK-x-K	K-x2-K-x2-R-x2-RK-x-K-x4-K-x3-K-x-K-x3-R-x-R-x-K-x3-K	KKK
KK-x-KK-x-K	K-x2-K-x2-R-x2-RK-x-K-x4-K-x3-K-x-K-x3-R-x-R-x-K-x3-KR	KKK
KK-x-KK-x-KK-x5-KK	K-x2-K-x2-R-x2-R-x2-RKK	KKK
KK-x-KK-x-K-x2-R	K-x2-K-x2-R-x2-R-x2-RK-x-K-x4-KK-x2-K-x4-KRK-x3-K	KKK
KK-x-KK-x-K-x-K	K-x2-K-x2-R-x2-R-x2-RK-x-K-x4-KK-x2-K-x4-KRK-x3-K-x3-K	KKK
KK-x-KK-x-K-x-K	K-x2-K-x2-R-x-KKK-x2-R-x-R-x-R	KKK
KK-x-KK-x-K-x-K	K-x2-K-x3-K-x5-KK	KKK
KK-x-KK-x-K-x-K	K-x2-K-x3-R-x2-R-x-KKR	KKK
KK-x-KK-x-RK	K-x2-K-x5-K-x4-KK	KKK
KK-x-KR	K-x2-K-x-K	KKK
KK-x-KR	K-x2-K-x-KR	KKK
KK-x-KRK	K-x2-K-x-KR-x-KR	KKK
KK-x-KRK	K-x2-K-x-K-x2-R	KKK
KK-x-KRR-x-KK-x-K	K-x2-K-x-K-x-KK-x2-RR-x5-R-x-K	KKK
KK-x-KR-x3-R	K-x2-K-x-K-x-KK-x3-R-x5-R	KKK
KK-x-KR-x4-R	K-x2-K-x-K-x-K-x3-K-x3-KRK-x3-R-x2-K-x2-K-x-K-x6-K-x-R-x-R-x3-K-x4-KR	KKK
KK-x-KR-x4-R	K-x2-K-x-RK-x-K	KKK
KK-x-KR-x4-R	K-x2-K-x-RK-x-K-x-K	KKK
KK-x-KR-x-KRK	K-x2-K-x-RK-x-RKK	KKK
KK-x-KR-x-R	K-x2-K-x-RR-x2-RR-x2-K-x3-K-x3-K-x-R-x2-K-x-R-x4-KK-x3-KK	KKK
KK-x-KR-x-R	K-x2-K-x-R-x2-K-x3-KKR	KKK
KK-x-KR-x-R	K-x2-K-x-R-x2-RK-x-K	KKK
KK-x-KR-x-R-x3-RR-x7-R	K-x2-K-x-R-x3-RK-x5-KK-x4-KKR-x3-K	KKK
KK-x-K-x2-KK-x-K-x7-R	K-x2-K-x-R-x4-K-x-K-x-K-x2-K	KKK
KK-x-K-x2-KK-x-K-x7-R	K-x2-K-x-R-x4-K-x-K-x-R-x2-KK	KKK
KK-x-K-x2-KK-x-K-x7-RR	K-x2-R	KKK
KK-x-K-x2-K-x2-KK-x-KR	K-x2-RKK-x2-R	KKK
KK-x-K-x2-K-x2-KK-x-KR-x2-K	K-x2-RKRK	KKK
KK-x-K-x2-K-x2-KK-x-KR-x2-K-x2-	K-x2-RKRRR-x5-K-x4-R-x-RK-x2-R-x-K-x-	KKK
KK-x-K-x2-K-x-R-x2-R-x3-K-x3-K-x-	K-x2-RKRRR-x6-K-x4-R-x-RK-x2-K-x-K-x2-K-x5-R-x2-KK-x5-K-x2-KK-x-	KKK
KK-x-K-x2-R-x-K	K-x2-RKRR-x7-K-x4-R-x-RK-x2-K-x-K	KKK
KK-x-K-x2-R-x-KK-x-KK-x-KK	K-x2-RK-x2-K-x2-K	KKK
KK-x-K-x2-R-x-KK-x-KK-x-KK	K-x2-RK-x-RK-x-RKK-x-KK	KKK
KK-x-K-x2-R-x-KK-x-KK-x-KK	K-x2-RR	KKK
KK-x-K-x2-R-x-KK-x-KK-x-KK	K-x2-RRKR-x2-K	KKK
KK-x-K-x2-R-x-KK-x-KK-x-KK	K-x2-RRKR-x2-R-x4-K-x3-R-x-R-x2-K-x3-RK-x4-K	KKK
KK-x-K-x2-R-x-KK-x-KK-x-KK	K-x2-RRK-x2-KK-x-RK-x-K	KKK
KK-x-K-x3-KKK-x-K-x3-K	K-x2-RRK-x2-KR-x-KK	KKK
KK-x-K-x3-KR-x2-R-x3-K-x3-K-x3-K	K-x2-RRRK-x-R	KKK
KK-x-K-x3-KR-x-RR-x7-K-x5-K-x2-K-x3-RK-x3-KKR	K-x2-RRRRKK-x-KKK	KKK
KK-x-K-x3-K-x4-K-x3-K-x-KRR-x-R	K-x2-RRR-x6-KKR-x-R-x-R	KKK
KK-x-K-x3-R	K-x2-RR-x-RK-x-R	KKK
KK-x-K-x4-RKRK-x-R	K-x2-R-x2-KK-x-KR	KKK
KK-x-K-x-KK-x-K-x2-KK-x-KKK	K-x2-R-x2-KR-x3-K-x3-K-x-R-x4-K-x-K	KKK
KK-x-K-x-K-x-K	K-x2-R-x2-R	KKK
KK-x-K-x-RRK-x3-R-x3-K-x3-K	K-x2-R-x2-RR	KKK
KK-x-K-x-R-x2-R	K-x2-R-x2-RRK-x-K-x4-KR	KKK
KK-x-K-x-R-x-KK-x-KK	K-x2-R-x2-RR-x-K-x4-K	KKK
KK-x-R	K-x2-R-x2-R-x2-RK-x-K-x4-KK-x8-RKR-x2-R-x-K-x3-KR	KKK
KK-x-R	K-x2-R-x2-R-x2-R-x2-K-x4-KK-x7-KRKR-x2-R-x-K	KKK
KK-x-RKRKRK-x5-RK	K-x2-R-x2-R-x2-R-x4-K-x8-R-x2-RKK	KKK
KK-x-RK-x2-KKRK	K-x2-R-x2-R-x-K-x2-KK-x8-K-x-R-x2-RK-x4-KR-x2-K-x2-K-x2-K-x5-KR	KKK
KK-x-RK-x-RR	K-x2-R-x2-R-x-RK-x5-KK-x5-K-x-K-x2-K	KKK
KK-x-RRKR-x-K-x7-K-x-KKRR-x2-KK	K-x2-R-x-KK	KKK
KK-x-R-x2-K-x3-RRRRRRK-x-K	K-x2-R-x-KRKRK-x6-KK	KKK
KK-x-R-x3-R-x-RR	K-x2-R-x-KRR-x2-R-x7-K	KKK
KK-x-R-x3-R-x-RR	K-x2-R-x-KR-x2-R-x2-R-x-R	KKK
KK-x-R-x-KR-x-KR-x2-K	K-x2-R-x-KR-x-KR	KKK
KK-x-R-x-R	K-x2-R-x-K-x3-RR-x-R	KKK
KR	K-x2-R-x-K-x-RR-x-KRR	KKK
KRK	K-x2-R-x-RK-x-K	KKK
KRK	K-x2-R-x-RR	KKK
KRK	K-x2-R-x-R-x-KR	KKK
KRK	K-x3-KKK-x8-RR	KKK
KRK	K-x3-KKR-x-RK-x4-K-x2-KKR-x-RK-x2-K-x-K-x2-K-x-K-x-R-x-K	KKK
KRK	K-x3-KKR-x-RK-x9-KR-x-RK-x5-K-x3-KK-x2-RK-x5-K-x3-KK-x2-RK-x5-K-x3-KKR-x-RK	KKK
KRK	K-x3-KK-x2-R-x2-KRKR-x-R-x-K-x-KK	KKK
KRK	K-x3-KK-x4-KR-x4-KKK-x4-RKK-x-K	KKK
KRK	K-x3-KK-x-KK-x-R-x2-K-x7-K	KKK
KRK	K-x3-KK-x-RK-x4-K-x2-R-x3-RK-x-K	KKK
KRK	K-x3-KRK-x2-KKK-x-K	KKK
KRK	K-x3-KRK-x2-KK-x-K-x2-K-x2-KR	KKK
KRK	K-x3-KRR-x2-R-x2-K-x4-K-x5-K-x2-R-x-KK	KKK
KRK	K-x3-KR-x2-K-x5-K-x3-KRKR-x-R	KKK
KRK	K-x3-KR-x2-K-x5-K-x3-KRKR-x-RK-x5-K	KKK
KRKKK-x2-K-x-KR	K-x3-KR-x2-K-x5-K-x3-KRKR-x-R-x6-K	KKK
KRKK-x11-KR-x2-K-x-K	K-x3-KR-x2-K-x5-K-x3-KRKR-x-R-x6-K-x3-KK-x-KKK-x2-RK	KKK
KRKK-x3-K-x2-R	K-x3-KR-x-KK-x-KRK	KKK
KRKK-x3-K-x2-R	K-x3-KR-x-RK-x3-K-x-K-x3-KRK-x2-RK	KKK
KRKK-x-K-x3-RR	K-x3-KR-x-RK-x4-K-x3-KRKR-x-RK	KKK
KRKR	K-x3-KR-x-RK-x4-K-x3-KRK-x-RK	KKK
KRKR	K-x3-KR-x-RK-x5-K-x3-KRKR-x-RK	KKK
KRKR	K-x3-K-x2-K-x2-RKRK-x-K	KKK
KRKR	K-x3-K-x2-K-x-R-x3-KK-x5-KK-x4-KKR-x3-K	KKK
KRKR	K-x3-K-x3-R-x2-KK	KKK
KRKR	K-x3-K-x4-KK-x2-KK-x-K	KKK
KRKRKRKK	K-x3-K-x4-KK-x2-K-x3-KKK-x-R-x2-K	KKK
KRKRRK	K-x3-K-x-KR	KKK
KRKRRK	K-x3-K-x-KRR-x-R-x-KR	KKK
KRKRRK	K-x3-K-x-K-x2-R-x-KK-x6-K	KKK
KRKRRK	K-x3-K-x-K-x3-R-x-R-x-K	KKK
KRKRRK	K-x3-K-x-K-x4-K	KKK
KRKRRK	K-x3-K-x-K-x4-KK	KKK
KRKRRK	K-x3-K-x-K-x4-KK-x3-K	KKK
KRKRRK	K-x3-K-x-K-x4-KK-x-K-x3-K-x4-KK-x5-K-x-R-x2-K-x2-K	KKK
KRKRRK	K-x3-K-x-K-x-KRK	KKK
KRKRRK	K-x3-K-x-K-x-K-x2-KK-x-R-x-R-x-KK-x2-RKR-x2-RKR-x6-K-x2-K-x-K	KKK
KRKRRK	K-x3-K-x-K-x-K-x2-K-x-K	KKK
KRKRRK	K-x3-K-x-RKK	KKK
KRKRRK	K-x3-K-x-RK-x3-R-x2-K-x2-RKK	KKK
KRKRRK	K-x3-K-x-RK-x4-KR	KKK
KRKRRK	K-x3-K-x-RK-x4-RR	KKK
KRKRRK	K-x3-K-x-RK-x4-RR-x4-K	KKK
KRKRRK	K-x3-K-x-RK-x-K	KKK
KRKRRK-x7-RK-x3-R-x2-K	K-x3-K-x-RK-x-KKKK-x5-KR-x5-KK-x3-K-x2-R	KKK
KRKRRK-x7-RK-x3-R-x2-K	K-x3-K-x-RK-x-KKR-x-R-x4-KR	KKK
KRKRRK-x-R	K-x3-K-x-RK-x-K-x2-K-x-K-x4-KR	KKK
KRKRRR	K-x3-K-x-RK-x-K-x4-KK-x4-KR	KKK
KRKRRR	K-x3-K-x-RK-x-K-x4-KK-x4-KR-x5-KK-x3-K-x2-R	KKK
KRKRRR	K-x3-K-x-RK-x-K-x-K	KKK
KRKRRR	K-x3-K-x-RK-x-K-x-KR-x-K-x5-KR-x6-K-x3-K-x-KR-x-K	KKK
KRKRRR	K-x3-K-x-RK-x-K-x-K-x-KKK-x4-KR	KKK
KRKRRR	K-x3-K-x-RRK	KKK
KRKRRR	K-x3-K-x-RRR-x6-RRRRR-x7-K-x-K-x4-R	KKK
KRKRRR	K-x3-K-x-RR-x-R-x-KR-x-KK-x4-KR	KKK
KRKRRR	K-x3-K-x-R-x2-KRK-x6-KK	KKK
KRKR-x3-K-x-K-x2-K	K-x3-K-x-R-x2-K-x2-R-x4-RKK	KKK
KRKR-x3-K-x-K-x2-K	K-x3-K-x-R-x2-K-x-KK-x5-KK	KKK
KRKR-x3-RK	K-x3-K-x-R-x2-K-x-KK-x-KKK-x3-KK	KKK
KRKR-x3-RK-x-RK-x3-R	K-x3-K-x-R-x2-K-x-K-x2-KKK-x6-KK-x5-R-x-R-x2-K	KKK
KRK-x-	K-x3-K-x-R-x2-K-x-K-x2-KRK-x6-KK-x5-K-x-R-x2-K-x2-R	KKK
KRK-x-	K-x3-K-x-R-x2-K-x-K-x2-KRK-x6-KK-x5-R-x-R-x2-K	KKK
KRK-x2-K	K-x3-K-x-R-x2-K-x-K-x-R	KKK
KRK-x2-KKKK	K-x3-K-x-R-x2-K-x-RR-x5-K-x4-KK-x5-K-x-R-x2-R-x2-R	KKK
KRK-x2-KK-x3-R-x-K	K-x3-K-x-R-x2-K-x-RR-x-K-x4-KKR	KKK
KRK-x2-KR-x4-R	K-x3-K-x-R-x2-K-x-R-x-R-x3-K-x4-KK-x5-R-x-R-x2-K	KKK
KRK-x2-K-x-K-x3-R-x5-RK-x-K-x-R-x3-K-x4-K-x-R-x-R	K-x3-K-x-R-x2-R-x-K-x2-KKK-x6-KK-x5-R-x-R-x2-K	KKK
KRK-x2-K-x-K-x3-R-x5-RK-x-K-x-R-x3-K-x4-K-x-R-x-R	K-x3-K-x-R-x2-R-x-K-x2-KRK-x6-KK-x5-K-x-R-x2-K	KKK
KRK-x2-K-x-RR-x-RK-x-R-x-R	K-x3-K-x-R-x4-KK	KKK
KRK-x2-K-x-RR-x-RK-x-R-x-R	K-x3-K-x-R-x5-KKKK	KKK
KRK-x2-K-x-RR-x-RK-x-R-x-R	K-x3-R	KKK
KRK-x2-K-x-RR-x-RK-x-R-x-R	K-x3-RKK-x7-K-x3-KR-x3-K-x-K-x-K-x-K	KKK
KRK-x2-K-x-RR-x-RR-x-K-x-R	K-x3-RKK-x7-K-x3-KR-x4-K-x3-K-x5-K-x-K-x-K-x-K-x-K-x-K-x-K	KKK
KRK-x2-K-x-R-x-K	K-x3-RKK-x7-K-x3-KR-x4-K-x-K-x-K-x-K-x-K-x-K-x-K	KKK
KRK-x2-RKK	K-x3-RKRK-x5-K-x8-RR-x3-KKRKR-x2-RR	KKK
KRK-x2-RKK	K-x3-RK-x10-RKRK-x7-R-x5-RRR	KKK
KRK-x2-RRR	K-x3-RK-x4-K-x3-K-x2-KR-x3-R-x2-R	KKK
KRK-x2-R-x3-R-x-R-x-K-x-K	K-x3-RK-x-KRKKK-x-R	KKK
KRK-x3-RR-x-R	K-x3-RK-x-K-x4-K-x3-K-x-R-x2-R-x-K-x2-R-x5-KK-x5-K-x-R-x-RK	KKK
KRK-x3-RR-x-R	K-x3-RK-x-K-x5-RK-x-K-x-R	KKK
KRK-x3-RR-x-R	K-x3-RRK-x6-KKR-x-R-x-R	KKK
KRK-x3-RR-x-R	K-x3-RRRRR	KKK
KRK-x3-RR-x-R	K-x3-RRR-x6-RRR-x-K-x-R	KKK
KRK-x3-RR-x-R	K-x3-RRR-x-R-x3-R-x9-KKK-x6-K-x-K-x-K-x-R	KKK
KRK-x3-RR-x-R	K-x3-RR-x-KK-x3-RR-x2-KK-x3-RR-x-R	KKK
KRK-x3-RR-x-R	K-x3-R-x4-K-x2-RKK-x-K	KKK
KRK-x3-RR-x-R	K-x3-R-x4-R-x3-R-x-R-x7-KKK-x7-KK	KKK
KRK-x3-RR-x-R	K-x3-R-x-K	KKK
KRK-x3-RR-x-R	K-x3-R-x-KR-x5-R-x-RR-x2-RKK-x2-K	KKK
KRK-x3-RR-x-R	K-x3-R-x-K-x4-K	KKK
KRK-x3-RR-x-R	K-x3-R-x-K-x4-KK	KKK
KRK-x3-RR-x-R	K-x3-R-x-K-x-KR-x5-RR-x6-KR	KKK
KRK-x3-RR-x-R	K-x3-R-x-K-x-R-x4-R-x4-K-x2-R-x-KK	KKK
KRK-x3-RR-x-R	K-x3-R-x-R-x4-KK	KKK
KRK-x3-RR-x-R	K-x3-R-x-R-x-R-x-KK-x-KR	KKK
KRK-x3-RR-x-R	K-x3-R-x-R-x-R-x-KK-x-R-x2-KKKRK	KKK
KRK-x3-RR-x-R	K-x4-KK	KKK
KRK-x3-RR-x-R-x8-K-x4-KK	K-x4-KKKK	KKK
KRK-x3-R-x-K	K-x4-KKK-x2-K-x-KR-x3-K	KKK
KRK-x-K	K-x4-KK-x2-K-x3-KRK-x-R	KKK
KRK-x-KK	K-x4-KK-x-K	KKK
KRK-x-KKK-x2-K	K-x4-KK-x-K-x2-K-x2-K-x-K	KRK
KRK-x-KKK-x2-K	K-x4-KK-x-R-x-KKR	KRK
KRK-x-KRK-x2-K-x9-KKR-x-RR	K-x4-KRK	KRK
KRK-x-K-x2-K-x2-R	K-x4-KRKKR	KRK
KRK-x-K-x3-K-x3-R-x2-RR-x2-K-x10-K-x-K	K-x4-K-x2-KKR-x3-KK	KRK
KRK-x-K-x-K	K-x4-K-x2-KKR-x3-KK-x6-RK-x2-K-x2-K	KRK
KRK-x-K-x-K-x2-K	K-x4-K-x3-K-x-K-x3-R-x-R-x-K-x3-R	KRK
KRK-x-R	K-x4-K-x-KK-x3-KK-x5-K-x-K-x2-K-x2-K	KRK
KRK-x-R	K-x4-RK-x2-KK-x-RR-x-K	KRK
KRK-x-R	K-x4-RK-x-K	KRK
KRK-x-R	K-x4-RK-x-R	KRK
KRK-x-R	K-x4-RR-x4-R-x-RRRR	KRK
KRK-x-RR	K-x4-RR-x-K	KRK
KRK-x-RRKK-x-R	K-x4-RR-x-R-x-R-x-R-x5-K-x-R-x-K-x-K-x-K-x-K-x-K-x-K	KRK
KRK-x-RRKK-x-R	K-x4-R-x5-R-x-K-x3-K-x-K	KRK
KRK-x-RRKK-x-R	K-x5-KKR	KRK
KRK-x-RRKK-x-R	K-x5-K-x3-K-x-KK-x3-KK	KRK
KRK-x-RRKK-x-R	K-x5-K-x3-K-x-K-x4-KK	KRK
KRK-x-RRKK-x-R	K-x5-K-x4-K	KRK
KRK-x-RRKK-x-R	K-x5-K-x4-KK	KRK
KRK-x-RRKK-x-R	K-x5-K-x4-K-x2-KKK-x3-KK	KRK
KRK-x-RRKK-x-R	K-x5-K-x4-K-x2-KKR-x3-KK	KRK
KRK-x-RRKK-x-R	K-x5-R	KRK
KRK-x-RRKK-x-R	K-x5-RKRK-x6-R-x11-KK-x-K	KRK
KRK-x-RRKK-x-R	K-x5-RR-x4-KK-x-R	KRK
KRK-x-R-x4-RK	K-x5-R-x2-R-x3-R-x3-K-x5-K-x4-K-x3-K-x4-KK	KRK
KRK-x-R-x-KK	K-x5-R-x2-R-x3-R-x3-K-x5-K-x4-K-x3-R-x4-KK	KRK
KRK-x-R-x-RR-x-R-x-R	K-x5-R-x-KR-x7-K-x10-K-x2-KKR-x3-KK	KRK
KRR	K-x5-R-x-KR-x7-K-x10-K-x2-KKR-x3-KK-x7-K-x2-K	KRK
KRR	K-x6-K-x2-KRK-x8-R	KRK
KRR	K-x6-RKRRK-x10-R-x2-K-x2-K-x-R-x4-K-x-K-x-K-x2-KK	KRK
KRR	K-x6-RKRRK-x2-K-x-R-x7-R-x2-K-x2-K-x-R-x4-R	KRK
KRR	K-x6-RKRRK-x3-RR	KRK
KRR	K-x6-RKRRR-x2-K-x4-R-x2-R-x2-K-x2-K-x-R-x5-R-x2-K	KRK
KRR	K-x7-KKR-x-R-x-R	KRK
KRR	K-x9-KRK-x3-K-x4-RR-x-KR	KRK
KRR	K-x-K	KRK
KRR	K-x-KK	KRK
KRR	K-x-KKKK	KRK
KRR	K-x-KKKKK	KRK
KRR	K-x-KKKKKKK-x-K	KRK
KRR	K-x-KKKKKRK-x2-R-x4-R-x3-RKRR-x2-K-x3-R-x2-R	KRK
KRR	K-x-KKKKK-x3-R	KRK
KRR	K-x-KKKK-x2-K-x-KR-x2-R	KRK
KRR	K-x-KKKK-x3-RR	KRK
KRR	K-x-KKK-x2-K-x2-R	KRK
KRR	K-x-KKK-x2-K-x2-R-x2-RK	KRK
KRR	K-x-KKK-x2-K-x3-KK-x2-RR	KRK
KRR	K-x-KKK-x2-RR	KRK
KRR	K-x-KKK-x2-R-x2-R-x-RR-x5-K-x3-K-x3-K-x-K-x3-R-x2-K-x4-KR	KRK
KRR	K-x-KKK-x2-R-x-RR	KRK
KRR	K-x-KKK-x3-KKK-x2-KR-x-KK-x5-KK-x-R-x2-KK-x-RK	KRK
KRR	K-x-KKK-x4-RK	KRK
KRR	K-x-KKK-x-KK	KRK
KRR	K-x-KKK-x-KR-x2-K	KRK
KRR	K-x-KKK-x-K-x2-K-x3-R	KRK
KRR	K-x-KKK-x-K-x2-K-x3-RR	KRK
KRR	K-x-KKK-x-K-x2-R-x2-RK	KRK
KRR	K-x-KKK-x-K-x3-KK	KRK
KRR	K-x-KKK-x-K-x3-KKK	KRK
KRR	K-x-KKK-x-K-x4-RR-x2-R-x3-KK-x-K-x-KK	KRK
KRR	K-x-KKK-x-K-x-K	KRK
KRR	K-x-KKK-x-K-x-KR-x2-RR-x2-R-x3-K-x2-R	KRK
KRR	K-x-KKK-x-K-x-K-x3-R-x2-R-x3-KK-x-K-x-KK	KRK
KRR	K-x-KKK-x-K-x-K-x3-R-x2-R-x3-KK-x-K-x-KK-x8-K-x-K	KRK
KRR	K-x-KKK-x-K-x-R	KRK
KRR	K-x-KKK-x-K-x-R-x2-R-x4-K-x3-K-x3-K-x-K-x2-RK	KRK
KRR	K-x-KKK-x-K-x-R-x2-R-x4-K-x3-K-x3-K-x-K-x2-RKK	KRK
KRR	K-x-KKRK	KRK
KRR	K-x-KKRKR	KRK
KRR	K-x-KKR-x6-K	KRK
KRR	K-x-KKR-x-KK-x-R	KRK
KRR	K-x-KK-x2-R	KRK
KRR	K-x-KK-x2-RK-x-KK-x-KR	KRK
KRR	K-x-KK-x3-R-x-K-x3-KK	KRK
KRR	K-x-KK-x4-K-x-K-x2-KKK	KRK
KRR	K-x-KK-x-KK-x2-K	KRK
KRR	K-x-KR	KRK
KRR	K-x-KRKK	KRK
KRR	K-x-KRKK-x2-K-x6-R	KRK
KRR	K-x-KRKR-x9-KKK-x-R	KRK
KRR	K-x-KRK-x4-K-x2-R	KRK
KRR	K-x-KRK-x4-K-x2-R-x5-K-x-R	KRK
KRR	K-x-KRK-x-KKK-x4-KR-x2-K-x-K-x3-RK-x-R-x2-KK-x-RR	KRK
KRR	K-x-KRK-x-K-x2-K-x2-R-x2-R-x3-KR-x8-K-x-K	KRK
KRR	K-x-KRK-x-K-x-K	KRK
KRR	K-x-KRRK	KRK
KRR	K-x-KRR-x3-R-x2-R-x2-R-x-RR-x10-R-x-RR-x2-R-x4-R	KRK
KRR	K-x-KRR-x-R-x-K	KRK
KRR	K-x-KR-x2-KKRK	KRK
KRR	K-x-KR-x2-RK	KRK
KRR	K-x-KR-x2-RR-x-K-x4-KK-x5-K-x-KRK	KRK
KRR	K-x-KR-x3-K-x-KR	KRK
KRR	K-x-KR-x-KK-x-K-x-K	KRK
KRR	K-x-KR-x-KR	KRK
KRR	K-x-KR-x-KRK	KRK
KRR	K-x-KR-x-KR-x2-R	KRK
KRR	K-x-KR-x-K-x2-K-x2-KR-x-KR-x2-K	KRK
KRR	K-x-KR-x-K-x3-KK-x2-R-x7-K-x5-K-x2-K-x-R-x-K-x6-RR-x2-K-x-K-x3-KK	KRK
KRR	K-x-KR-x-R-x3-R-x6-RR-x4-KR-x-RK-x-R-x2-R	KRK
KRR	K-x-KR-x-R-x-K-x3-R	KRK
KRR	K-x-K-x2-K	KRK
KRRK	K-x-K-x2-KKRK-x-R	KRK
KRRK	K-x-K-x2-KK-x3-R-x3-R-x3-K-x3-R-x-K-x2-R-x2-K	KRK
KRRK	K-x-K-x2-KK-x4-RK-x6-K-x3-K-x-KR	KRK
KRRK	K-x-K-x2-KK-x-K-x2-R	KRK
KRRK	K-x-K-x2-KR	KRK
KRRK	K-x-K-x2-KR-x2-R	KRK
KRRK	K-x-K-x2-K-x4-KKKK-x2-RKKK-x2-K	KRK
KRRK	K-x-K-x2-K-x-K-x2-K-x-K	KRK
KRRK	K-x-K-x2-K-x-R-x2-K-x3-KKR-x4-R-x2-R	KRK
KRRK	K-x-K-x2-RKK-x9-KK	KRK
KRRKR-x2-K-x4-KRKK	K-x-K-x2-RRKR-x4-R-x-K-x2-RKK	KRK
KRRK-x-	K-x-K-x2-RRK-x-K	KRK
KRRK-x3-KKR-x-R	K-x-K-x2-RRK-x-R	KRK
KRRK-x3-RK-x12-K-x4-R-x6-RKRK-x-R-x3-K	K-x-K-x2-RRRKKK	KRK
KRRR	K-x-K-x2-RR-x-KK	KRK
KRRRR-x8-RR-x-R-x-R-x-R	K-x-K-x2-R-x2-RR	KRK
KRRRR-x8-RR-x-R-x-R-x-R	K-x-K-x2-R-x-RRR-x-K-x4-RK-x2-K-x-K	KRK
KRRRR-x8-RR-x-R-x-R-x-R	K-x-K-x2-R-x-RRR-x-K-x4-RK-x2-K-x-R	KRK
KRRRR-x8-RR-x-R-x-R-x-R-x5-R	K-x-K-x3-KK-x2-KK-x-R	KRK
KRRRR-x8-R-x2-R-x-R-x-R	K-x-K-x3-KK-x-KKKKK-x-K	KRK
KRRRR-x8-R-x2-R-x-R-x-R	K-x-K-x3-KR-x-KR	KRK
KRRR-x-KR	K-x-K-x3-KR-x-KR-x3-K	KRK
KRRR-x-KR	K-x-K-x3-KR-x-KR-x3-K-x3-K	KRK
KRRR-x-KR	K-x-K-x3-K-x3-K-x-KRR-x-R-x-RR	KRK
KRR-x2-K	K-x-K-x3-K-x3-RR-x-R	KRK
KRR-x2-KK	K-x-K-x3-K-x4-KK-x2-K-x2-KK-x-K-x-R	KRK
KRR-x2-R	K-x-K-x3-RR-x-K-x4-K-x3-K	KRK
KRR-x2-R	K-x-K-x4-K	KRK
KRR-x2-RK	K-x-K-x4-K-x-K-x-K-x-KK	KRK
KRR-x2-RKK-x-K-x-K-x-K	K-x-K-x4-RKKK-x-KK	KRK
KRR-x3-K-x-KK-x-K	K-x-K-x4-RK-x-K	KRK
KRR-x3-RRRR	K-x-K-x4-RK-x-K-x-K	KRK
KRR-x3-RRRR	K-x-K-x5-KRKR	KRK
KRR-x4-R-x-K-x-R	K-x-K-x7-K-x4-KKRR-x2-K-x3-KK-x-K	KRK
KRR-x5-RRRRR	K-x-K-x-K	KRK
KRR-x-KR-x3-KK	K-x-K-x-KKKK	KRK
KRR-x-KR-x3-KR-x3-R	K-x-K-x-KKK-x2-KK-x-K	KRK
KRR-x-R	K-x-K-x-KKK-x-K-x6-KK-x-R	KRK
KRR-x-R	K-x-K-x-KK-x2-K-x2-KK-x2-R-x-RRR	KRK
KRR-x-RKRK-x-K-x5-RK-x-R-x-R	K-x-K-x-KK-x3-K-x2-K-x-KK	KRK
KRR-x-R-x3-R-x2-K-x-KKK	K-x-K-x-KK-x3-K-x2-K-x-KK-x3-K-x2-K	KRK
KRR-x-R-x3-R-x2-K-x-KKK	K-x-K-x-KK-x5-RK-x2-R	KRK
KRR-x-R-x-R	K-x-K-x-KRKRK-x-K-x7-KK-x2-KRKK-x4-R-x-KKK	KRK
KR-x11-KR	K-x-K-x-KRRR	KRK
KR-x12-R-x-KKR-x-R	K-x-K-x-KR-x2-K-x-KK	KRK
KR-x2-K	K-x-K-x-K-x3-K-x2-K-x-KKK	KRK
KR-x2-K	K-x-K-x-K-x3-K-x3-K-x-KRR-x-R-x-KR	KRK
KR-x2-KK	K-x-K-x-K-x8-K-x2-KK-x-K-x-K-x9-RR	KRK
KR-x2-KKK	K-x-K-x-K-x-KRR-x-R	KRK
KR-x2-KKK	K-x-K-x-K-x-K-x2-K-x3-RR	KRK
KR-x2-KKK	K-x-K-x-K-x-K-x4-KK-x3-KR	KRK
KR-x2-KKK	K-x-K-x-K-x-K-x5-RK-x-K-x3-K-x-K----------------R-x2-KK-x3-K-x3-KKRK-x-K	KRK
KR-x2-KKK	K-x-K-x-K-x-K-x-KR-x2-R-x3-R-x3-K	KRK
KR-x2-KKK	K-x-K-x-K-x-K-x-K-x3-K-x2-K-x-R	KRK
KR-x2-KKK	K-x-K-x-K-x-RR-x3-KK	KRK
KR-x2-KKK	K-x-K-x-RK	KRK
KR-x2-KKK	K-x-K-x-RKKR	KRK
KR-x2-KKK	K-x-K-x-RKKR-x-R-x-R-x3-KK-x2-R-x2-KR	KRK
KR-x2-KKK	K-x-K-x-RR-x2-K-x2-K-x3-R-x2-	KRK
KR-x2-KKK	K-x-K-x-R-x2-KRKR-x6-RK-x-K-x4-KK-x7-KRK	KRK
KR-x2-KKK-x3-K	K-x-K-x-R-x-KRKRRR	KRK
KR-x2-K-x4-K-x3-RRRK	K-x-K-x-R-x-K-x-RK-x-RR-x2-K-x6-KK-x2-KK	KRK
KR-x2-RR	K-x-K-x-R-x-RK-x2-K-x3-K-x5-R-x2-K-x-K-x-K-x4-KK-x7-R-x-RK	KRK
KR-x2-RRR-x-R-x7-K-x-R	K-x-R	KRK
KR-x2-RR-x-K-x4-K-x3-K-x-RR-x-K-x-K	K-x-RK	KRK
KR-x2-R-x2-KK-x3-K-x3-K-x-R	K-x-RKKKKKR-x-R	KRK
KR-x2-R-x2-KK-x3-K-x3-R	K-x-RKKKKR-x-R	KRK
KR-x2-R-x2-R	K-x-RKKRK-x2-KK	KRK
KR-x3-K-x3-RRR	K-x-RKK-x6-K-x-R-x2-K-x3-R-x2-RRR-x-K-x4-RR-x2-K-x-R	KRK
KR-x3-K-x-K-x-KR	K-x-RKK-x-KKR-x-R-x-R-x7-R-x-RK	KRK
KR-x3-K-x-K-x-KR	K-x-RKK-x-K-x-K	KRK
KR-x3-RR-x4-KR-x2-	K-x-RKR-x3-R-x2-K-x-K	KRK
KR-x3-RR-x4-KR-x2-R-x6-R-x-K	K-x-RK-x2-K-x-K-x2-R-x5-KKK-x-RK	KRK
KR-x3-R-x-RRRK	K-x-RK-x2-R-x2-R	KRK
KR-x4-KRK	K-x-RK-x3-KK	KRK
KR-x4-RKKK-x-RKK	K-x-RK-x3-K-x-R	KRK
KR-x4-RR-x-R-x7-RR-x-R-x5-R-x-KR-x6-K-x3-RR	K-x-RK-x3-R	KRK
KR-x4-RR-x-R-x7-RR-x-R-x5-R-x-KR-x6-K-x3-RR	K-x-RK-x3-RK	KRK
KR-x4-R-x-K	K-x-RK-x4-K	KRK
KR-x5-KRKK	K-x-RK-x4-RR	KRK
KR-x5-RR-x3-R-x-R-x4-RRR	K-x-RK-x-K	KRK
KR-x5-RR-x-R-x13-K-x4-KK-x2-K-x4-RR-x-R-x2-RR	K-x-RK-x-K-x2-K	KRK
KR-x6-RRKKKK	K-x-RK-x-K-x2-KK-x5-KR	KRK
KR-x6-RRR-x2-KKK	K-x-RK-x-K-x2-K-x-K	KKR
KR-x7-K-x3-KKRK-x5-K-x2-KK-x-K	K-x-RK-x-K-x2-K-x-K-x4-KR	KKR
KR-x7-K-x4-KRK-x5-K-x2-KK-x-K	K-x-RK-x-K-x-K	KKR
KR-x7-K-x4-KRK-x5-R-x2-KK-x-K	K-x-RK-x-K-x-KR	KKR
KR-x-KK-x2-R	K-x-RK-x-K-x-R-x-R-x7-K-x-K-x-KK-x-K-x-R-x4-R	KKR
KR-x-KK-x-K	K-x-RR	KKR
KR-x-KK-x-K	K-x-RRK	KKR
KR-x-KK-x-K	K-x-RRKK-x2-RK-x-K-x4-K-x3-K-x-R-x2-K-x-R-x2-K	KKR
KR-x-KK-x-K-x2-	K-x-RR-x2-RK	KKR
KR-x-KK-x-K-x2-	K-x-RR-x2-R-x2-KK-x3-K-x3-K-x-R-x2-K-x-RR-x-K-x4-KKR-x7-R-x3-KKKK	KKR
KR-x-KK-x-K-x3-R-x4-KR	K-x-RR-x2-R-x2-KK-x3-K-x3-K-x-R-x2-K-x-RR-x-K-x4-KKR-x7-R-x-K-x-KKK	KKR
KR-x-KK-x-K-x3-R-x4-KR	K-x-RR-x2-R-x2-R-x4-K	KKR
KR-x-KK-x-K-x3-R-x4-KR	K-x-RR-x6-RR	KKR
KR-x-KR-x2-K	K-x-RR-x-K-x4-KR	KKR
KR-x-KR-x2-K	K-x-RR-x-K-x4-RRK-x-R-x-R-x4-R-x2-K	KKR
KR-x-KR-x2-K	K-x-RR-x-K-x8-KK-x5-K-x-R-x2-K-x-KR	KKR
KR-x-KR-x2-K	K-x-RR-x-R	KKR
KR-x-K-x2-KK-x-K-x-KK-x-K-x3-K	K-x-R-x2-K	KKR
KR-x-K-x2-KK-x-K-x-KK-x-K-x3-K	K-x-R-x2-KKK-x3-KRK-x-R	KKR
KR-x-K-x2-KK-x-K-x-KK-x-K-x3-K	K-x-R-x2-KKK-x-KK	KKR
KR-x-K-x2-KK-x-K-x-KK-x-K-x3-K	K-x-R-x2-KK-x-KK-x5-K	KKR
KR-x-K-x2-K-x2-KR-x2-R	K-x-R-x2-KK-x-R-x6-K-x-R-x-RR	KKR
KR-x-K-x2-K-x2-KR-x-KR-x2-K	K-x-R-x2-KR-x-R	KKR
KR-x-K-x2-K-x2-KR-x-KR-x2-K	K-x-R-x2-KR-x-R-x-K	KKR
KR-x-K-x2-K-x2-KR-x-KR-x2-K	K-x-R-x2-K-x2-KR	KKR
KR-x-K-x2-K-x2-KR-x-KR-x2-K	K-x-R-x2-K-x2-R-x2-R-x3-KKK	KKR
KR-x-K-x2-K-x2-KR-x-KR-x2-K	K-x-R-x2-K-x3-R-x2-R-x-R-x-K-x4-RR-x2-K	KKR
KR-x-K-x2-K-x2-KR-x-KR-x2-K-x4-K	K-x-R-x2-K-x-KK	KKR
KR-x-K-x2-K-x2-KR-x-KR-x2-K-x4-K	K-x-R-x2-K-x-K-x-RR	KKR
KR-x-K-x2-K-x2-KR-x-KR-x2-K-x6-K	K-x-R-x2-K-x-RR-x-K-x4-KKR	KKR
KR-x-K-x2-K-x-R-x2-K	K-x-R-x2-K-x-RR-x-K-x4-KKR-x7-R-x2-K-x-KK	KKR
KR-x-K-x2-R-x-R-x4-KK-x4-K-x4-K-x-K-x-K-x-K	K-x-R-x2-K-x-R-x2-K-x4-KKR	KKR
KR-x-K-x3-KK	K-x-R-x2-R-x2-K	KKR
KR-x-K-x3-KK	K-x-R-x2-R-x2-RRR	KKR
KR-x-K-x3-KK-x3-KKKKRKR	K-x-R-x2-R-x6-R-x2-K	KKR
KR-x-K-x3-K-x-K-x-KK-x-K-x-K-x-K-x-K-x-K	K-x-R-x2-R-x7-R-x5-K-x4-RK-x-KK-x4-KK-x4-K-x-RK-x-KK	KKR
KR-x-K-x4-R-x2-R-x8-K-x3-KRK-x3-K-x2-K	K-x-R-x2-R-x-KK-x7-KK-x5-K-x-R-x2-K	KKR
KR-x-K-x4-R-x2-R-x8-K-x3-KRK-x3-K-x2-K	K-x-R-x2-R-x-K-x2-KKK-x6-KK-x5-R-x-R-x2-K	KKR
KR-x-K-x4-R-x2-R-x8-K-x3-KRK-x3-K-x2-K	K-x-R-x2-R-x-K-x4-KKR	KKR
KR-x-K-x8-RK-x7-RRK-x8-RK	K-x-R-x2-R-x-RR	KKR
KR-x-K-x8-RK-x7-RRK-x8-RK	K-x-R-x2-R-x-R-x2-K	KKR
KR-x-K-x-K-x3-KK-x2-KK-x-R	K-x-R-x2-R-x-R-x2-K-x4-RKR	KKR
KR-x-K-x-K	K-x-R-x2-R-x-R-x8-KK	KKR
KR-x-K-x-RK-x5-R-x-KR	K-x-R-x3-KK	KKR
KR-x-K-x-RR	K-x-R-x3-K-x3-KR-x-KK-x2-RRK	KKR
KR-x-R	K-x-R-x3-K-x3-RK-x2-K-x9-R-x-KK	KKR
KR-x-R	K-x-R-x3-RKRK-x4-R	KKR
KR-x-R	K-x-R-x3-RRR	KKR
KR-x-R	K-x-R-x4-KK-x-K-x4-KRR-x2-K	KKR
KR-x-R	K-x-R-x4-K-x3-R-x-K-x-RRR	KKR
KR-x-RKRK-x3-K-x-R	K-x-R-x6-K-x4-RKK	KKR
KR-x-RKRK-x3-K-x-R-x-R	K-x-R-x8-K-x-K-x-K-x-K	KKR
KR-x-RK-x2-K-x2-R-x2-R	K-x-R-x-KR	KKR
KR-x-RK-x2-K-x2-R-x2-R	K-x-R-x-KRR-x2-R	KKR
KR-x-RK-x2-RKRK	K-x-R-x-KRR-x2-R-x2-K-x4-K-x5-K-x2-R-x-KK	KKR
KR-x-R-x-RRK-x-K	K-x-R-x-KRR-x2-R-x7-K-x5-K-x2-R-x-KK	KKR
KR-x-R-x-R-x4-K-x-K-x-K	K-x-R-x-KR-x2-K	KKR
KR-x-R-x-R-x4-K-x-K-x-K	K-x-R-x-KR-x2-R-x3-RR-x3-K-x4-R-x3-RK	KKR
K-x2-KK	K-x-R-x-KR-x2-R-x4-R-x3-K-x4-R-x4-KR-x2-K	KKR
K-x2-KK	K-x-R-x-K-x2-K	KKR
K-x2-KKK	K-x-R-x-K-x2-KKK-x-K	KKR
K-x2-KKK	K-x-R-x-K-x2-K-x2-R-x-KR	KKR
K-x2-KKKK	K-x-R-x-K-x2-K-x-KR-x2-R	KKR
K-x2-KKKK	K-x-R-x-K-x3-KKR	KKR
K-x2-KKKKKRK-x-R-x-R-x-R-x-R	K-x-R-x-K-x-K-x2-R-x-K	KKR
K-x2-KKKKK-x2-KR-x2-RK	K-x-R-x-K-x-R-x-KR	KKR
K-x2-KKKKK-x3-R-x2-R	K-x-R-x-RKR	KKR
K-x2-KKKK-x3-KK-x2-K-x-KK	K-x-R-x-R-x2-KR-x2-R	KKR
K-x2-KKKK-x-KK-x-K	K-x-R-x-R-x-K-x2-R-x4-R	KKR
K-x2-KKK-x3-KKKKK-x-KKK	RKK	KKR
K-x2-KKK-x3-KKKKK-x-K-x8-K-x9-K-x2-KKR-x2-KKKK-x-K	RKKK	KKR
K-x2-KKK-x3-KKK-x-K-x-K-x8-K-x8-RK-x2-KKR-x2-KKKK-x-K	RKKKK	KKR
K-x2-KKK-x3-KK-x-KKK-x2-KKK-x-K	RKKKKR-x7-K-x5-R-x4-K-x2-R-x2-R-x6-RKKR-x3-K	KKR
K-x2-KKK-x3-K-x-KKK-x-KKK-x2-KKK-x-K	RKKKK-x7-RKKKK-x2-R-x-K	KKR
K-x2-KKK-x3-K-x-KKK-x-KKK-x2-K-x-K-x-K	RKKK-x2-K-x2-R-x2-R-x7-K-x3-R-x4-K-x-K-x-KK-x4-KK	KKR
K-x2-KKK-x4-R-x2-RKK	RKKK-x-KKR	KKR
K-x2-KKRK	RKKR	KKR
K-x2-KKRK-x2-KKK-x-RK	RKKRK	KKR
K-x2-KKRK-x3-R	RKKRKKR-x2-R	KKR
K-x2-KKR-x3-KK	RKKRK-x2-R-x5-RK-x-K-x4-KK	KKR
K-x2-KKR-x3-KK	RKKRK-x3-R-x6-R-x2-R-x3-K-x2-R-x5-RKKK	KKR
K-x2-KKR-x3-KK-x6-RK-x2-K-x2-K	RKKR-x4-K-x3-K-x3-RK-x5-R-x-K	KKR
K-x2-KK-x2-K	RKK-x2-K-x6-K-x2-KK-x6-KK-x4-RRRR	KKR
K-x2-KK-x3-KR-x7-K-x3-K-x-RK-x-K-x2-KRR	RKK-x3-KKR	KKR
K-x2-KK-x3-KR-x7-K-x3-K-x-RK-x-K-x2-KRR	RKK-x3-KK-x2-RK-x-K	KKR
K-x2-KK-x3-KR-x7-K-x3-K-x-RK-x-K-x2-KRR	RKK-x3-K-x-KR-x2-RK	KKR
K-x2-KK-x3-KR-x7-K-x3-K-x-RK-x-K-x2-KRR	RKK-x3-R-x2-KRK	KKR
K-x2-KK-x-KK	RKK-x4-KKKRKK	KKR
K-x2-KR	RKK-x4-KKRK	KKR
K-x2-KRK	RKK-x4-KK-x3-KR-x2-R	KKR
K-x2-KRK	RKK-x4-KK-x3-K-x3-RK-x5-R	KKR
K-x2-KRK	RKK-x4-K-x3-KR	KKR
K-x2-KRKKK-x-K	RKK-x4-K-x3-KR-x4-K-x3-K-x5-K-x-K-x-K-x-K-x-K-x-K-x-K-x-K-x-K	KKR
K-x2-KRKR	RKK-x6-RKRK-x8-K-x2-R-x2-KK-x3-K-x-R	KKR
K-x2-KRKR-x3-K-x3-K-x-KK-x-K	RKK-x7-RK	KKR
K-x2-KRK-x-	RKK-x-K	KKR
K-x2-KRK-x2-RK	RKK-x-KKR	KKR
K-x2-KRK-x2-RK	RKK-x-KRK-x-KK	KKR
K-x2-KRK-x-K	RKK-x-K-x4-RK-x-R-x-KK	KKR
K-x2-KRRR	RKK-x-K-x5-R	KKR
K-x2-KR-x2-R-x7-K-x3-K-x-R-x2-K-x-RR-x-K-x4-KKR	RKK-x-K-x-R	KKR
K-x2-KR-x4-RK-x-K-x2-K-x-K-x-K-x2-RRRRRRR-x-K	RKK-x-K-x-R-x2-R-x3-KR-x4-K	KKR
K-x2-KR-x4-RK-x-K-x2-K-x-K-x-K-x2-RRRRRRR-x-K	RKK-x-K-x-R-x-RR-x4-R	KKR
K-x2-KR-x8-K-x6-K-x-R-x-RR	RKK-x-R-x12-RRR-x-RK	KKR
K-x2-KR-x-K-x-KK-x-R-x-RR-x-K	RKK-x-R-x13-RRR-x-RK	KKR
K-x2-KR-x-K-x-KK-x-R-x-RR-x-K	RKR	KKR
K-x2-KR-x-R-x-KKKK-x-RK-x-K-x4-RK	RKRK	KKR
K-x2-KR-x-R-x-KKKK-x-RK-x-K-x4-RK	RKRKK-x-R-x2-K	KKR
K-x2-KR-x-R-x-KKKK-x-RK-x-K-x4-RK	RKRKR	KKR
K-x2-K-x2-KK	RKRKRRK-x2-R	KKR
K-x2-K-x2-KK	RKRKR-x2-R-x3-KK	KKR
K-x2-K-x2-KKK	RKRK-x11-RR-x-RR	KKR
K-x2-K-x2-KKKR	RKRK-x2-K	KKR
K-x2-K-x2-KKK-x-KR	RKRK-x2-K-x2-R	KKR
K-x2-K-x2-KRR	RKRK-x4-RR-x2-RK	KKR
K-x2-K-x2-KRR	RKRK-x7-K-x6-R-x-RRR	KKR
K-x2-K-x2-KR-x-KR-x2-K	RKRK-x8-K-x6-R-x2-RRRR-x-R	KKR
K-x2-K-x2-KR-x-KR-x2-K	RKRK-x-K	KKR
K-x2-K-x2-K-x2-RK	RKRK-x-KK	KKR
K-x2-K-x2-K-x2-RK	RKRK-x-KK-x-R	KKR
K-x2-K-x2-K-x-KR-x2-RR	RKRK-x-K-x2-KR-x2-R	KKR
K-x2-K-x2-R	RKRK-x-K-x3-R-x2-R	KKR
K-x2-K-x2-RR-x-K-x3-K-x-R	RKRK-x-K-x-K	KKR
K-x2-K-x2-R-x2-RK-x-K	RKRK-x-R	KKR
K-x2-K-x2-R-x2-RK-x-K-x4-K-x3-K-x-K-x3-R-x-R-x-K-x3-K	RKRK-x-RK	KKR
K-x2-K-x2-R-x2-RK-x-K-x4-K-x3-K-x-K-x3-R-x-R-x-K-x3-KR	RKRK-x-RK-x3-K	KKR
K-x2-K-x2-R-x2-R-x2-RKK	RKRK-x-R-x3-K-x4-KK	KKR
K-x2-K-x2-R-x2-R-x2-RK-x-K-x4-KK-x2-K-x4-KRK-x3-K	RKRR	KKR
K-x2-K-x2-R-x2-R-x2-RK-x-K-x4-KK-x2-K-x4-KRK-x3-K-x3-K	RKRRK	KKR
K-x2-K-x2-R-x-KKK-x2-R-x-R-x-R	RKRRK	KKR
K-x2-K-x3-K-x5-KK	RKRRKRK	KKR
K-x2-K-x3-R-x2-R-x-KKR	RKRRK-x10-R-x2-K-x2-K-x-R	KKR
K-x2-K-x5-K-x4-KK	RKRRK-x10-R-x2-K-x2-K-x-R-x4-K-x-K-x-K-x2-KK	KKR
K-x2-K-x-K	RKRRK-x10-R-x2-K-x2-K-x-R-x6-K-x-K	KKR
K-x2-K-x-K	RKRRK-x10-R-x2-K-x2-K-x-R-x6-K-x-K-x2-K	KKR
K-x2-K-x-K	RKRRK-x10-R-x2-K-x2-K-x-R-x6-R-x-K-x2-KK	KKR
K-x2-K-x-K	RKRRK-x2-K	KKR
K-x2-K-x-K	RKRRK-x2-R-x2-K	KKR
K-x2-K-x-K	RKRRK-x3-R-x7-R-x2-K-x2-K-x-K	KKR
K-x2-K-x-K	RKRRK-x4-K	KKR
K-x2-K-x-K	RKRRK-x4-K-x4-R-x2-K	KKR
K-x2-K-x-K	RKRRK-x4-K-x8-R-x2-K-x2-K-x-K-x7-KK-x2-KK-x-	KKR
K-x2-K-x-K	RKRRK-x4-R-x2-K-x2-K-x-R	KKR
K-x2-K-x-KR	RKRRK-x5-R-x3-R-x2-K-x2-K-x-R-x5-RK	KKR
K-x2-K-x-KR	RKRRK-x6-K-x5-R-x2-K-x2-K	KKR
K-x2-K-x-KR	RKRRK-x7-R-x2-R-x2-K-x2-K-x-R-x6-K-x-K-x2-K	KKR
K-x2-K-x-KR-x-KR	RKRRK-x8-K-x3-R-x2-K-x2-K	KKR
K-x2-K-x-KR-x-KR	RKRRK-x9-R-x2-K-x2-K-x-R	KKR
K-x2-K-x-KR-x-KR	RKRRK-x-K	KKR
K-x2-K-x-KR-x-KR	RKRRK-x-R	KKR
K-x2-K-x-KR-x-KR	RKRRR	KKR
K-x2-K-x-KR-x-KR	RKRRR-x2-K	KKR
K-x2-K-x-KR-x-KR	RKRRR-x2-K-x-R-x2-K	KKR
K-x2-K-x-KR-x-KR	RKRRR-x2-K-x-R-x2-K-x2-K-x-KK	KKR
K-x2-K-x-KR-x-KR	RKRRR-x3-R	KKR
K-x2-K-x-KR-x-KR	RKRRR-x3-R-x4-K-x3-R-x2-K-x2-K-x-K	KKR
K-x2-K-x-KR-x-KR	RKRRR-x4-R	KKR
K-x2-K-x-KR-x-KR	RKRRR-x5-R-x2-K-x4-R-x2-K-x2-K-x-K-x2-K	KKR
K-x2-K-x-KR-x-KR	RKRRR-x6-K-x4-R-x-RK-x2-K-x-K	KKR
K-x2-K-x-K-x2-R	RKRR-x2-K-x2-R	KKR
K-x2-K-x-K-x-KK-x2-RR-x5-R-x-K	RKRR-x2-R-x-K-x3-KR-x4-K-x-R	KKR
K-x2-K-x-K-x-KK-x2-RR-x5-R-x-K	RKRR-x-KK-x-R	KKR
K-x2-K-x-K-x-KK-x2-RR-x5-R-x-K	RKRR-x-K-x2-RK-x2-R	KKR
K-x2-K-x-K-x-KK-x2-RR-x5-R-x-K	RKRR-x-K-x2-RK-x2-R-x4-KK	KKR
K-x2-K-x-K-x-KK-x2-RR-x5-R-x-K	R----------------KR-x10-K-x-R-x4-RR	KKR
K-x2-K-x-K-x-KK-x3-R-x5-R	RKR-x2-K	KRR
K-x2-K-x-K-x-K-x3-K-x3-KRK-x3-R-x2-K-x2-K-x-K-x6-K-x-R-x-R-x3-K-x4-KR	RKR-x2-KKK	KRR
K-x2-K-x-RK-x-K	RKR-x2-K-x-K-x4-KR	KRR
K-x2-K-x-RK-x-K-x-K	RKR-x2-R-x-K	KRR
K-x2-K-x-RK-x-K-x-K	RKR-x3-KK-x3-KR-x2-RK-x2-K-x2-R-x-K	KRR
K-x2-K-x-RK-x-K-x-K	RKR-x3-KK-x5-K-x-K-x2-K	KRR
K-x2-K-x-RK-x-K-x-K	RKR-x3-KK-x5-K-x-K-x2-K-x2-K	KRR
K-x2-K-x-RK-x-RKK	RKR-x3-RRR-x-R-x4-KRK-x-R-x-R	KRR
K-x2-K-x-RR-x2-RR-x2-K-x3-K-x3-K-x-R-x2-K-x-R-x4-KK-x3-KK	RKR-x3-RR-x4-KR-x2-R-x6-R-x-K-x4-K	KRR
K-x2-K-x-R-x2-K-x3-KKR	RKR-x3-RR-x4-KR-x2-R-x6-R-x-K-x4-KK	KRR
K-x2-K-x-R-x2-RK-x-K	RKR-x3-R-x2-KK-x-RKK	KRR
K-x2-K-x-R-x3-RK-x5-KK-x4-KKR-x3-K	RKR-x3-R-x3-R-x2-RR-x4-R-x-K-x2-K-x2-KK	KRR
K-x2-K-x-R-x3-RK-x5-KK-x4-KKR-x3-K	RKR-x4-R	KRR
K-x2-K-x-R-x4-K-x-K-x-K-x2-K	RKR-x6-R-x2-R-x2-KR-x3-K	KRR
K-x2-K-x-R-x4-K-x-K-x-R-x2-KK	RKR-x-KK	KRR
K-x2-R	RKR-x-KKKKR	KRR
K-x2-R	RKR-x-KK-x7-KRKR-x-KK-x7-KRKR-x-KK	KRR
K-x2-R	RKR-x-KK-x7-KRKR-x-K-x7-KRKR-x-KK	KRR
K-x2-R	RKR-x-K-x2-K-x-RK-x-RK	KRR
K-x2-R	RKR-x-K-x7-K-x-KKRR-x2-K	KRR
K-x2-R	RKR-x-R	KRR
K-x2-R	RKR-x-RK-x2-K	KRR
K-x2-R	RKR-x-RK-x2-K-x-K	KRR
K-x2-RKK-x2-R	RKR-x-RR-x-KK	KRR
K-x2-RKRK	RKR-x-R-x-R	KRR
K-x2-RKRRR-x5-K-x4-R-x-RK-x2-R-x-K-x-	RKR-x-R-x-RKK-x4-K-x-KKKR-x3-K-x4-KK-x3-RRK-x2-K	KRR
K-x2-RKRRR-x5-K-x4-R-x-RK-x2-R-x-K-x-	RKR-x-R-x-RR-x-R-x4-KRK-x-K-x-R	KRR
K-x2-RKRRR-x6-K-x4-R-x-RK-x2-K-x-K-x2-K-x5-R-x2-KK-x5-K-x2-KK-x-	RKR-x-R-x-R-x5-K-x-KKKR-x3-K-x4-KR-x2-RK-x-K-x3-R-x-K	KRR
K-x2-RKRR-x7-K-x4-R-x-RK-x2-K-x-K	RKR-x-R-x-R-x5-K-x-KKKR-x3-K-x4-KR-x2-RRK-x-K-x3-R	KRR
K-x2-RK-x2-K-x2-K	RK-x2-K	KRR
K-x2-RK-x-RK-x-RKK-x-KK	RK-x2-KK	KRR
K-x2-RR	RK-x2-KKK	KRR
K-x2-RR	RK-x2-KKKRRRR	KRR
K-x2-RRKR-x2-K	RK-x2-KKKRRRRR	KRR
K-x2-RRKR-x2-K	RK-x2-KKKRRRRRR	KRR
K-x2-RRKR-x2-K	RK-x2-KKR	KRR
K-x2-RRKR-x2-R-x4-K-x3-R-x-R-x2-K-x3-RK-x4-K	RK-x2-KK-x5-R-x-R-x2-K-x3-RR-x2-R-x9-R-x-RKRKK	KRR
K-x2-RRK-x2-KK-x-RK-x-K	RK-x2-KRK-x-K	KRR
K-x2-RRK-x2-KR-x-KK	RK-x2-KR-x2-KK-x-R	KRR
K-x2-RRRK-x-R	RK-x2-KR-x-KR-x-R	KRR
K-x2-RRRRKK-x-KKK	RK-x2-KR-x-R-x2-R	KRR
K-x2-RRRRKK-x-KKK	RK-x2-K-x2-K-x2-R-x-KRK-x-K-x4-KK-x7-KRKR-x2-R-x-K-x3-K	KRR
K-x2-RRR-x6-KKR-x-R-x-R	RK-x2-K-x2-R-x2-R	KRR
K-x2-RRR-x6-KKR-x-R-x-R	RK-x2-K-x2-R-x-KR	KRR
K-x2-RRR-x6-KKR-x-R-x-R	RK-x2-K-x3-KK	KRR
K-x2-RRR-x6-KKR-x-R-x-R	RK-x2-K-x3-KK-x-K-x-K	KRR
K-x2-RR-x-RK-x-R	RK-x2-K-x4-K-x-R-x-R	KRR
K-x2-R-x2-KK-x-KR	RK-x2-K-x-KKK-x4-R	KRR
K-x2-R-x2-KR-x3-K-x3-K-x-R-x4-K-x-K	RK-x2-K-x-KK-x2-R-x-K-x3-KR	KRR
K-x2-R-x2-KR-x3-K-x3-K-x-R-x4-K-x-K	RK-x2-K-x-KRK-x-R	KRR
K-x2-R-x2-R	RK-x2-K-x-KR-x4-KR-x2-K-x4-KK-x7-KRKR-x2-R-x-K-x3-KR	KRR
K-x2-R-x2-RR	RK-x2-K-x-KR-x-RK-x-R-x-R	KRR
K-x2-R-x2-RR	RK-x2-K-x-R	KRR
K-x2-R-x2-RRK-x-K-x4-KR	RK-x2-K-x-RK-x2-K	KRR
K-x2-R-x2-RR-x-K-x4-K	RK-x2-K-x-RK-x-RK-x-R	KRR
K-x2-R-x2-R-x2-RK-x-K-x4-KK-x8-RKR-x2-R-x-K-x3-KR	RK-x2-K-x-RR-x-RK	KRR
K-x2-R-x2-R-x2-R-x2-K-x4-KK-x7-KRKR-x2-R-x-K	RK-x2-K-x-RR-x-RK-x-R-x-R	KRR
K-x2-R-x2-R-x2-R-x4-K-x8-R-x2-RKK	RK-x2-K-x-R-x3-K	KRR
K-x2-R-x2-R-x-K-x2-KK-x8-K-x-R-x2-RK-x4-KR-x2-K-x2-K-x2-K-x5-KR	RK-x2-R	KRR
K-x2-R-x2-R-x-RK-x5-KK-x5-K-x-K-x2-K	RK-x2-RKKRK-x-R-x5-KR	KRR
K-x2-R-x-KK	RK-x2-RKR	KRR
K-x2-R-x-KRKRK-x6-KK	RK-x2-R-x2-KK-x2-KRRK	KRR
K-x2-R-x-KRR-x2-R-x7-K	RK-x2-R-x2-RR-x2-R	KRR
K-x2-R-x-KR-x2-R-x2-R-x-R	RK-x2-R-x2-R-x2-R-x-KRK-x-K-x4-KK	KRR
K-x2-R-x-KR-x-KR	RK-x2-R-x2-R-x2-R-x-KRK-x-K-x4-KK-x2-K-x5-RK	KRR
K-x2-R-x-KR-x-KR	RK-x2-R-x2-R-x-KR-x5-R-x3-K-x-K-x5-KKK	KRR
K-x2-R-x-KR-x-KR	RK-x2-R-x2-R-x-R-x4-KK	KRR
K-x2-R-x-KR-x-KR	RK-x2-R-x4-K-x4-K-x2-RRRK-x6-R	KRR
K-x2-R-x-KR-x-KR	RK-x2-R-x4-K-x4-K-x2-RRRK-x7-R	KRR
K-x2-R-x-KR-x-KR	RK-x2-R-x4-K-x4-K-x2-RRRK-x9-R	KRR
K-x2-R-x-K-x3-RR-x-R	RK-x2-R-x-KRK	KRR
K-x2-R-x-K-x-RR-x-KRR	RK-x2-R-x-KRR-x-K-x4-RK-x2-K-x-K	KRR
K-x2-R-x-RK-x-K	RK-x2-R-x-R-x-KK-x-KKK	KRR
K-x2-R-x-RR	RK-x3-KKRKR-x-RR	KRR
K-x2-R-x-R-x-KR	RK-x3-KK-x-RR	KRR
K-x3-KKK-x8-RR	RK-x3-K-x2-K-x2-RKRK-x-K	KRR
K-x3-KKR-x-RK-x4-K-x2-KKR-x-RK-x2-K-x-K-x2-K-x-K-x-R-x-K	RK-x3-K-x2-K-x-R	KRR
K-x3-KKR-x-RK-x4-K-x2-KKR-x-RK-x2-K-x-K-x2-K-x-K-x-R-x-K	RK-x3-K-x3-K-x-K-x-KRK	KRR
K-x3-KKR-x-RK-x9-KR-x-RK-x5-K-x3-KK-x2-RK-x5-K-x3-KK-x2-RK-x5-K-x3-KKR-x-RK	RK-x3-K-x3-K-x-R-x2-R-x-R-x2-K-x4-RKR	KRR
K-x3-KK-x2-R-x2-KRKR-x-R-x-K-x-KK	RK-x3-K-x4-RR-x-KR	KRR
K-x3-KK-x4-KR-x4-KKK-x4-RKK-x-K	RK-x3-K-x-K-x2-R	KRR
K-x3-KK-x4-KR-x4-KKK-x4-RKK-x-K	RK-x3-K-x-K-x2-R-x2-R	KRR
K-x3-KK-x-KK-x-R-x2-K-x7-K	RK-x3-K-x-RR-x-RK-x-R-x-R	KRR
K-x3-KK-x-RK-x4-K-x2-R-x3-RK-x-K	RK-x3-K-x-R-x2-R	KRR
K-x3-KRK-x2-KKK-x-K	RK-x3-K-x-R-x2-R-x2-R	KRR
K-x3-KRK-x2-KK-x-K-x2-K-x2-KR	RK-x3-RKRK	KRR
K-x3-KRR-x2-R-x2-K-x4-K-x5-K-x2-R-x-KK	RK-x3-RR-x-R	KRR
K-x3-KRR-x2-R-x2-K-x4-K-x5-K-x2-R-x-KK	RK-x3-R-x2-K-x3-KK	KRR
K-x3-KRR-x2-R-x2-K-x4-K-x5-K-x2-R-x-KK	RK-x3-R-x-K-x-K-x2-RK-x2-R-x-K-x5-RRRK	KRR
K-x3-KRR-x2-R-x2-K-x4-K-x5-K-x2-R-x-KK	RK-x3-R-x-R-x2-R	KRR
K-x3-KRR-x2-R-x2-K-x4-K-x5-K-x2-R-x-KK	RK-x4-KRK-x-K	KRR
K-x3-KRR-x2-R-x2-K-x4-K-x5-K-x2-R-x-KK	RK-x4-KRK-x-K-x4-KRK-x-K-x-R	KRR
K-x3-KR-x2-K-x5-K-x3-KRKR-x-R	RK-x4-KR-x2-R	KRR
K-x3-KR-x2-K-x5-K-x3-KRKR-x-RK-x5-K	RK-x4-K-x-K-x2-KKRK	KRR
K-x3-KR-x2-K-x5-K-x3-KRKR-x-R-x6-K	RK-x4-K-x-K-x2-KKRK-x-R	KRR
K-x3-KR-x2-K-x5-K-x3-KRKR-x-R-x6-K-x3-KK-x-KKK-x2-RK	RK-x4-R-x3-R	KRR
K-x3-KR-x-KK-x-KRK	RK-x5-K-x-KK-x-R	KRR
K-x3-KR-x-RK-x3-K-x-K-x3-KRK-x2-RK	RK-x5-R	KRR
K-x3-KR-x-RK-x4-K-x3-KRKR-x-RK	RK-x5-R-x11-R-x3-K-x-K	KRR
K-x3-KR-x-RK-x4-K-x3-KRK-x-RK	RK-x5-R-x2-R-x2-KK-x3-K-x3-K-x-K-x3-R-x-K	KRR
K-x3-KR-x-RK-x5-K-x3-KRKR-x-RK	RK-x5-R-x2-R-x2-K-x4-K-x3-K-x-RK-x4-RR-x4-KK	KRR
K-x3-K-x2-K-x2-RKRK-x-K	RK-x5-R-x2-R-x2-RK-x3-K-x3-K-x-RK-x-R-x-KK-x5-KK	KRR
K-x3-K-x2-K-x-R-x3-KK-x5-KK-x4-KKR-x3-K	RK-x5-R-x2-R-x3-R	KRR
K-x3-K-x3-R-x2-KK	RK-x5-R-x2-R-x3-R-x3-K-x5-K-x3-K-x-K-x4-KK	KRR
K-x3-K-x3-R-x2-KK	RK-x5-R-x2-R-x3-R-x3-K-x5-K-x4-K-x3-K-x4-KK	KRR
K-x3-K-x3-R-x2-KK	RK-x5-R-x2-R-x3-R-x3-K-x5-K-x4-K-x3-R-x4-KK	KRR
K-x3-K-x4-KK-x2-KK-x-K	RK-x5-R-x2-R-x7-K-x3-K-x-R-x2-K-x-K-x2-KKK-x6-KK-x5-R-x-R-x2-K-x2-R	KRR
K-x3-K-x4-KK-x2-K-x3-KKK-x-R-x2-K	RK-x5-R-x2-R-x7-K-x5-K-x3-K-x-K-x4-KK	KRR
K-x3-K-x-KR	RK-x5-R-x2-R-x7-K-x5-K-x3-K-x-K-x4-KK-x7-K-x2-R	KRR
K-x3-K-x-KR	RK-x5-R-x-KR-x7-K-x2-R-x2-K-x4-K-x2-KKR	KRR
K-x3-K-x-KR	RK-x5-R-x-KR-x7-K-x5-K-x4-K-x2-KKR-x3-K	KRR
K-x3-K-x-KR	RK-x5-R-x-KR-x7-K-x5-K-x4-K-x2-KKR-x3-KK	KRR
K-x3-K-x-KR	RK-x5-R-x-KR-x7-K-x5-K-x4-K-x2-KKR-x3-KK-x7-K-x2-K	KRR
K-x3-K-x-KRR-x-R-x-KR	RK-x5-R-x-KR-x7-K-x5-K-x4-K-x2-KKR-x3-KR	KRR
K-x3-K-x-KRR-x-R-x-KR	RK-x7-RRK-x8-R	KRR
K-x3-K-x-KRR-x-R-x-KR	RK-x8-R-x-KRK-x10-RR-x-RR-x-R	KRR
K-x3-K-x-K-x2-R-x-KK-x6-K	RK-x-K	KRR
K-x3-K-x-K-x3-R-x-R-x-K	RK-x-KKK-x3-KKR-x-R	KRR
K-x3-K-x-K-x4-K	RK-x-KK-x3-KK	KRR
K-x3-K-x-K-x4-K	RK-x-KK-x5-KK-x3-KK-x-K	KRR
K-x3-K-x-K-x4-K	RK-x-KK-x5-K-x4-K-x-RK-x-KK	KRR
K-x3-K-x-K-x4-K	RK-x-KK-x-K-x-RRRR	KRR
K-x3-K-x-K-x4-K	RK-x-KK-x-R	KRR
K-x3-K-x-K-x4-K	RK-x-KRKK-x7-KKRK	KRR
K-x3-K-x-K-x4-K	RK-x-KRKR-x-R-x2-RR	KRR
K-x3-K-x-K-x4-K	RK-x-KRK-x3-KR-x3-K	KRR
K-x3-K-x-K-x4-K	RK-x-KR-x2-KKRK-x-R	KRR
K-x3-K-x-K-x4-KK	RK-x-KR-x2-R-x2-R-x2-RK-x-K-x4-KK-x7-KRKR-x3-R-x-K-x3-KR	KRR
K-x3-K-x-K-x4-KK	RK-x-KR-x2-R-x2-R-x2-RR-x-K-x4-KK-x7-KRKR-x2-R-x-K-x3-KR	KRR
K-x3-K-x-K-x4-KK	RK-x-K-x2-KR-x2-R	KRR
K-x3-K-x-K-x4-KK	RK-x-K-x2-K-x-K-x-KR	KRR
K-x3-K-x-K-x4-KK	RK-x-K-x3-KK-x-R-x2-KK-x-KKK-x2-R	KRR
K-x3-K-x-K-x4-KK	RK-x-K-x3-K-x-K	KRR
K-x3-K-x-K-x4-KK	RK-x-K-x3-K-x-KKK-x2-K-x6-RR	KRR
K-x3-K-x-K-x4-KK	RK-x-K-x3-RKR-x2-R	KRR
K-x3-K-x-K-x4-KK	RK-x-K-x3-R-x-KR	KRR
K-x3-K-x-K-x4-KK	RK-x-K-x4-K-x3-K-x-R-x2-KKK-x7-RKK	KRR
K-x3-K-x-K-x4-KK	RK-x-K-x4-RRR	KRR
K-x3-K-x-K-x4-KK	RK-x-K-x5-RK-x-R	KRR
K-x3-K-x-K-x4-KK	RK-x-K-x-KR-x2-K-x3-KKK	KRR
K-x3-K-x-K-x4-KK	RK-x-K-x-KR-x2-R	KRR
K-x3-K-x-K-x4-KK	RK-x-K-x-K-x-K	KRR
K-x3-K-x-K-x4-KK	RK-x-K-x-K-x-KKKK-x-RK-x2-K	KRR
K-x3-K-x-K-x4-KK	RK-x-K-x-R-x-RKRKRR-x2-K-x-K	KRR
K-x3-K-x-K-x4-KK	RK-x-R	KRR
K-x3-K-x-K-x4-KK	RK-x-RK	KRR
K-x3-K-x-K-x4-KK	RK-x-RKR	KRR
K-x3-K-x-K-x4-KK	RK-x-RKRK	KRR
K-x3-K-x-K-x4-KK	RK-x-RKR-x4-R	KRR
K-x3-K-x-K-x4-KK	RK-x-RR	KRR
K-x3-K-x-K-x4-KK	RK-x-RRK-x6-K-x-K-x-K-x-K-x7-K-x4-RR	KRR
K-x3-K-x-K-x4-KK	RK-x-RR-x3-KKR	KRR
K-x3-K-x-K-x4-KK	RK-x-R-x10-KR-x-RKRK-x-R-x6-K-x2-KRR	KRR
K-x3-K-x-K-x4-KK	RK-x-R-x2-K-x7-R-x2-KRKR	RRR
K-x3-K-x-K-x4-KK	RK-x-R-x2-RR-x2-R	RRR
K-x3-K-x-K-x4-KK	RK-x-R-x2-R-x-R-x-K	RRR
K-x3-K-x-K-x4-KK	RK-x-R-x3-KK-x3-K-x3-RK	RRR
K-x3-K-x-K-x4-KK	RK-x-R-x3-R-x2-RR	RRR
K-x3-K-x-K-x4-KK	RK-x-R-x3-R-x-KR	RRR
K-x3-K-x-K-x4-KK	RK-x-R-x6-RR-x2-RRRR----------------R-x2-RRR	RRR
K-x3-K-x-K-x4-KK	RK-x-R-x-KK	RRR
K-x3-K-x-K-x4-KK	RRK	RRR
K-x3-K-x-K-x4-KK	RRKK	RRR
K-x3-K-x-K-x4-KK	RRKKK	RRR
K-x3-K-x-K-x4-KK	RRKKKK	RRR
K-x3-K-x-K-x4-KK	RRKKK-x-	RRR
K-x3-K-x-K-x4-KK	RRKKK-x6-R-x2-RRRKR-x-RKR-x-R	RRR
K-x3-K-x-K-x4-KK	RRKKK-x-K-x-R-x3-KR	RRR
K-x3-K-x-K-x4-KK	RRKKRK-x-K	RRR
K-x3-K-x-K-x4-KK	RRKKR-x-RR-x2-K	RRR
K-x3-K-x-K-x4-KK	RRKK-x3-R-x-K-x2-R-x-K	RRR
K-x3-K-x-K-x4-KK	RRKR	RRR
K-x3-K-x-K-x4-KK-x-	RRKRKR	RRR
K-x3-K-x-K-x4-KK-x-	RRKRRK	RRR
K-x3-K-x-K-x4-KK-x3-K	RRKRRR	RRR
K-x3-K-x-K-x4-KK-x-K-x3-K-x4-KK-x5-K-x-R-x2-K-x2-K	RRKR-x2-K-x3-K-x3-R-x2-R-x7-R-x2-R-x-R-x-K-x4-RR	RRR
K-x3-K-x-K-x-KRK	RRK-x2-K	RRR
K-x3-K-x-K-x-K-x2-KK-x-R-x-R-x-KK-x2-RKR-x2-RKR-x6-K-x2-K-x-K	RRK-x2-KK	RRR
K-x3-K-x-K-x-K-x2-K-x-K	RRK-x2-KK-x-K-x-R	RRR
K-x3-K-x-RKK	RRK-x2-KR-x-KK	RRR
K-x3-K-x-RK-x3-R-x2-K-x2-RKK	RRK-x2-KR-x-KR	RRR
K-x3-K-x-RK-x4-KR	RRK-x2-KR-x-R-x12-K-x4-R-x-R-x-RR	RRR
K-x3-K-x-RK-x4-RR	RRK-x2-K-x-R-x3-K	RRR
K-x3-K-x-RK-x4-RR	RRK-x2-R	RRR
K-x3-K-x-RK-x4-RR	RRK-x2-RRR-x2-R	RRR
K-x3-K-x-RK-x4-RR-x4-K	RRK-x2-R-x-KRK-x-R	RRR
K-x3-K-x-RK-x4-RR-x4-K	RRK-x3-RRR-x2-K-x6-K-x-K	RRR
K-x3-K-x-RK-x4-RR-x4-K	RRK-x4-K-x2-KKRK	RRR
K-x3-K-x-RK-x-K	RRK-x5-RR-x6-KKR	RRR
K-x3-K-x-RK-x-KKKK-x5-KR-x5-KK-x3-K-x2-R	RRK-x-K	RRR
K-x3-K-x-RK-x-KKR-x-R-x4-KR	RRK-x-KK-x-R	RRR
K-x3-K-x-RK-x-KKR-x-R-x4-KR	RRK-x-K-x2-KR-x2-R	RRR
K-x3-K-x-RK-x-KKR-x-R-x4-KR	RRK-x-K-x5-RR-x-RK-x4-K	RRR
K-x3-K-x-RK-x-KKR-x-R-x4-KR	RRK-x-K-x-K-x4-R	RRR
K-x3-K-x-RK-x-K-x2-K-x-K-x4-KR	RRK-x-R	RRR
K-x3-K-x-RK-x-K-x2-K-x-K-x4-KR	RRR	RRR
K-x3-K-x-RK-x-K-x4-KK-x4-KR	RRRK	RRR
K-x3-K-x-RK-x-K-x4-KK-x4-KR-x5-KK-x3-K-x2-R	RRRKK	RRR
K-x3-K-x-RK-x-K-x4-KK-x4-KR-x5-KK-x3-K-x2-R	RRRKK-x-R-x2-R	RRR
K-x3-K-x-RK-x-K-x-K	RRRKRR-x2-R-x5-R-x-R-x3-R	RRR
K-x3-K-x-RK-x-K-x-KR-x-K-x5-KR-x6-K-x3-K-x-KR-x-K	RRRKR-x2-K	RRR
K-x3-K-x-RK-x-K-x-K-x-KKK-x4-KR	RRRK-x2-K	RRR
K-x3-K-x-RRK	RRRK-x2-KK-x-K-x2-KK	RRR
K-x3-K-x-RRR-x6-RRRRR-x7-K-x-K-x4-R	RRRK-x2-R	RRR
K-x3-K-x-RR-x-R-x-KR-x-KK-x4-KR	RRRK-x7-R-x-K-x-K-x-R	RRR
K-x3-K-x-RR-x-R-x-KR-x-KK-x4-KR	RRRK-x8-RR-x-R-x-R	RRR
K-x3-K-x-R-x2-KRK-x6-KK	RRRR	RRR
K-x3-K-x-R-x2-K-x2-R-x4-RKK	RRRRK	RRR
K-x3-K-x-R-x2-K-x-KK-x5-KK	RRRRKKK	RRR
K-x3-K-x-R-x2-K-x-KK-x5-KK	RRRRKR-x-R-x3-K	RRR
K-x3-K-x-R-x2-K-x-KK-x5-KK	RRRRR	RRR
K-x3-K-x-R-x2-K-x-KK-x5-KK	RRRRRR	RRR
K-x3-K-x-R-x2-K-x-KK-x-KKK-x3-KK	RRRRRRK	RRR
K-x3-K-x-R-x2-K-x-KK-x-KKK-x3-KK	RRRRRRK-x2-	RRR
K-x3-K-x-R-x2-K-x-K-x2-KKK-x6-KK-x5-R-x-R-x2-K	RRRRR-x2-R	RRR
K-x3-K-x-R-x2-K-x-K-x2-KKK-x6-KK-x5-R-x-R-x2-K	RRRRR-x4-RR	RRR
K-x3-K-x-R-x2-K-x-K-x2-KKK-x6-KK-x5-R-x-R-x2-K	RRRR-x2-K-x5-R-x3-K	RRR
K-x3-K-x-R-x2-K-x-K-x2-KKK-x6-KK-x5-R-x-R-x2-K	RRRR-x2-R	RRR
K-x3-K-x-R-x2-K-x-K-x2-KKK-x6-KK-x5-R-x-R-x2-K	RRRR-x2-R-x5-K-x5-RR	RRR
K-x3-K-x-R-x2-K-x-K-x2-KKK-x6-KK-x5-R-x-R-x2-K	RRRR-x2-R-x5-K-x5-RR-x2-R-x-K	RRR
K-x3-K-x-R-x2-K-x-K-x2-KRK-x6-KK-x5-K-x-R-x2-K-x2-R	RRRR-x4-RRR-x6-R	RRR
K-x3-K-x-R-x2-K-x-K-x2-KRK-x6-KK-x5-K-x-R-x2-K-x2-R	RRRR-x4-R-x2-R	RRR
K-x3-K-x-R-x2-K-x-K-x2-KRK-x6-KK-x5-R-x-R-x2-K	RRRR-x8-R-x-RRRR-x11-RRRR	RRR
K-x3-K-x-R-x2-K-x-K-x2-KRK-x6-KK-x5-R-x-R-x2-K	RRRR-x-KK-x3-KK-x-RR	RRR
K-x3-K-x-R-x2-K-x-K-x2-KRK-x6-KK-x5-R-x-R-x2-K	RRRR-x-K-x-K-x3-K-x2-K-x-K	RRR
K-x3-K-x-R-x2-K-x-K-x2-KRK-x6-KK-x5-R-x-R-x2-K	RRRR-x-RR	RRR
K-x3-K-x-R-x2-K-x-K-x2-KRK-x6-KK-x5-R-x-R-x2-K	RRRR-x-RRR	RRR
K-x3-K-x-R-x2-K-x-K-x2-KRK-x6-KK-x5-R-x-R-x2-K	RRRR-x-RR-x3-R	RRR
K-x3-K-x-R-x2-K-x-K-x2-KRK-x6-KK-x5-R-x-R-x2-K	RRRR-x-RR-x3-RR	RRR
K-x3-K-x-R-x2-K-x-K-x2-KRK-x6-KK-x5-R-x-R-x2-K	RRR-x2-KR-x3-RRK-x5-RRR	RRR
K-x3-K-x-R-x2-K-x-K-x2-KRK-x6-KK-x5-R-x-R-x2-K	RRR-x2-R	RRR
K-x3-K-x-R-x2-K-x-K-x2-KRK-x6-KK-x5-R-x-R-x2-K	RRR-x2-R-x-R-x-K-x2-R-x2-K-x5-RR-x3-R-x3-K	RRR
K-x3-K-x-R-x2-K-x-K-x-R	RRR-x3-K-x-K-x-R	RRR
K-x3-K-x-R-x2-K-x-RR-x5-K-x4-KK-x5-K-x-R-x2-R-x2-R	RRR-x3-R-x3-R	RRR
K-x3-K-x-R-x2-K-x-RR-x-K-x4-KKR	RRR-x3-R-x5-R-x-RK-x3-	RRR
K-x3-K-x-R-x2-K-x-RR-x-K-x4-KKR	RRR-x4-R	RRR
K-x3-K-x-R-x2-K-x-RR-x-K-x4-KKR	RRR-x4-R-x-RKR	RRR
K-x3-K-x-R-x2-K-x-RR-x-K-x4-KKR	RRR-x6-KRK-x-R	RRR
K-x3-K-x-R-x2-K-x-R-x-R-x3-K-x4-KK-x5-R-x-R-x2-K	RRR-x6-RRRRRK-x3-R-x-KK	RRR
K-x3-K-x-R-x2-R-x-K-x2-KKK-x6-KK-x5-R-x-R-x2-K	RRR-x-KKKR	RRR
K-x3-K-x-R-x2-R-x-K-x2-KRK-x6-KK-x5-K-x-R-x2-K	RRR-x-KK-x-R	RRR
K-x3-K-x-R-x2-R-x-K-x2-KRK-x6-KK-x5-K-x-R-x2-K	RRR-x-R	RRR
K-x3-K-x-R-x4-KK	RRR-x-R-x7-RRRRR-x3-R-x-K	RRR
K-x3-K-x-R-x5-KKKK	RRR-x-R-x8-RR-x4-RR	RRR
K-x3-R	RRR-x-R-x-KR	RRR
K-x3-RKK-x7-K-x3-KR-x3-K-x-K-x-K-x-K	RRR-x-R-x-RK-x7-K-x3-KK-x2-KR-x3-R-x-KR	RRR
K-x3-RKK-x7-K-x3-KR-x4-K-x3-K-x5-K-x-K-x-K-x-K-x-K-x-K-x-K	RRR-x-R-x-RK-x9-K-x3-KK-x-KR-x3-R-x2-R	RRR
K-x3-RKK-x7-K-x3-KR-x4-K-x3-K-x5-K-x-K-x-K-x-K-x-K-x-K-x-K	RRR-x-R-x-RK-x9-K-x3-K-x2-KR-x3-R	RRR
K-x3-RKK-x7-K-x3-KR-x4-K-x3-K-x5-K-x-K-x-K-x-K-x-K-x-K-x-K	RRR-x-R-x-RR-x2-R-x2-R-x-RR	RRR
K-x3-RKK-x7-K-x3-KR-x4-K-x3-K-x5-K-x-K-x-K-x-K-x-K-x-K-x-K	RRR-x-R-x-R-x3-K-x5-K-x3-K-x-K-x-K-x2-K-x2-R	RKK
K-x3-RKK-x7-K-x3-KR-x4-K-x3-K-x5-K-x-K-x-K-x-K-x-K-x-K-x-K	RRR-x-R-x-R-x4-K-x-K-x3-K-x3-K-x-K-x-K	RKK
K-x3-RKK-x7-K-x3-KR-x4-K-x-K-x-K-x-K-x-K-x-K-x-K	RRR-x-R-x-R-x-RRR	RKK
K-x3-RKRK-x5-K-x8-RR-x3-KKRKR-x2-RR	RR-x2-KK	RKK
K-x3-RK-x10-RKRK-x7-R-x5-RRR	RR-x2-KKR	RKK
K-x3-RK-x4-K-x3-K-x2-KR-x3-R-x2-R	RR-x2-KK-x2-R	RKK
K-x3-RK-x-KRKKK-x-R	RR-x2-KK-x-R	RKK
K-x3-RK-x-K-x4-K-x3-K-x-R-x2-R-x-K-x2-R-x5-KK-x5-K-x-R-x-RK	RR-x2-KRKKK-x-KK	RKK
K-x3-RK-x-K-x5-RK-x-K-x-R	RR-x2-KRKK-x2-KK	RKK
K-x3-RRK-x6-KKR-x-R-x-R	RR-x2-KR-x-R-x-KK-x2-K	RKK
K-x3-RRK-x6-KKR-x-R-x-R	RR-x2-K-x-K-x4-KK	RKK
K-x3-RRRRR	RR-x2-R	RKK
K-x3-RRR-x6-RRR-x-K-x-R	RR-x2-RK-x2-RR-x2-RR-x-RRRK-x-R	RKK
K-x3-RRR-x-R-x3-R-x9-KKK-x6-K-x-K-x-K-x-R	RR-x2-RR-x-KKKK-x2-R-x2-K	RKK
K-x3-RR-x-KK-x3-RR-x2-KK-x3-RR-x-R	RR-x2-RR-x-K-x4-K-x3-K-x2-K-x-K-x-KR-x-K	RKK
K-x3-R-x4-K-x2-RKK-x-K	RR-x2-RR-x-R-x3-R-x2-R	RKK
K-x3-R-x4-R-x3-R-x-R-x7-KKK-x7-KK	RR-x2-R-x2-K-x4-K-x3-K-x-RK-x-K-x-KR-x-K-x5-KR	RKK
K-x3-R-x-K	RR-x2-R-x2-R-x2-RRKR-x7-K	RKK
K-x3-R-x-KR-x5-R-x-RR-x2-RKK-x2-K	RR-x2-R-x-K-x-R-x3-K-x3-K-x4-K	RKK
K-x3-R-x-K-x4-K	RR-x2-R-x-R	RKK
K-x3-R-x-K-x4-K	RR-x2-R-x-R-x4-RK	RKK
K-x3-R-x-K-x4-K	RR-x3-KK	RKK
K-x3-R-x-K-x4-K	RR-x3-KKK-x-KKRRRRRRRR	RKK
K-x3-R-x-K-x4-K	RR-x3-KK-x9-K-x2-KK-x9-K-x2-K-x2-R-x2-R-x2-R-x4-K-x8-R-x2-RRK	RKK
K-x3-R-x-K-x4-KK	RR-x3-KR-x-KR-x3-K-x3-K-x3-K-x-RK-x-K-x-KK-x4-KK	RKK
K-x3-R-x-K-x4-KK	RR-x3-R	RKK
K-x3-R-x-K-x4-KK	RR-x3-RKRK-x-K	RKK
K-x3-R-x-K-x4-KK	RR-x3-RKRK-x-K-x-R	RKK
K-x3-R-x-K-x4-KK	RR-x3-RR	RKK
K-x3-R-x-K-x4-KK	RR-x3-RRRK-x2-R	RKK
K-x3-R-x-K-x4-KK	RR-x3-RR-x2-K-x3-K-x7-K-x5-R	RKK
K-x3-R-x-K-x4-KK	RR-x3-R-x3-R-x2-R-x2-R-x2-K-x2-KK-x-K	RKK
K-x3-R-x-K-x4-KK	RR-x3-R-x-KKRR	RKK
K-x3-R-x-K-x4-KK	RR-x3-R-x-KRRR	RKK
K-x3-R-x-K-x4-KK	RR-x3-R-x-RR-x-K	RKK
K-x3-R-x-K-x4-KK	RR-x4-R	RKK
K-x3-R-x-K-x4-KK	RR-x4-R-x5-R-x-RR-x6-KR	RKK
K-x3-R-x-K-x4-KK	RR-x4-R-x-K-x-R-x-R	RKK
K-x3-R-x-K-x4-KK	RR-x5-R-x2-RRRR	RKK
K-x3-R-x-K-x4-KK	RR-x5-R-x2-RRRR-x6-K	RKK
K-x3-R-x-K-x4-KK	RR-x5-R-x3-RRRR-x6-K-x3-K	RKK
K-x3-R-x-K-x4-KK	RR-x5-R-x-RRR-x2-R-x6-R-x-RRRR	RKK
K-x3-R-x-K-x4-KK	RR-x6-K-x-K-x3-K-x-K-x4-K-x-K	RKK
K-x3-R-x-K-x4-KK	RR-x6-RK-x-K-x-R-x-RKRR-x2-R-x2-R	RKK
K-x3-R-x-K-x4-KK	RR-x9-R-x7-K-x2-R-x5-R-x8-R-x2-R	RKK
K-x3-R-x-K-x4-KK	RR-x-K	RKK
K-x3-R-x-K-x4-KK-x-	RR-x-KKKKK-x-R	RKK
K-x3-R-x-K-x4-KK-x-	RR-x-KKK-x3-R	RKK
K-x3-R-x-K-x4-KK-x-	RR-x-KKR	RKK
K-x3-R-x-K-x4-KK-x-	RR-x-KK-x2-K	RKK
K-x3-R-x-K-x-KR-x5-RR-x6-KR	RR-x-KK-x-R	RKK
K-x3-R-x-K-x-R-x4-R-x4-K-x2-R-x-KK	RR-x-KRR	RKK
K-x3-R-x-R-x4-KK	RR-x-KRRKK-x-KK-x-KKK	RKK
K-x3-R-x-R-x-R-x-KK-x-KR	RR-x-KR-x2-K-x-K	RKK
K-x3-R-x-R-x-R-x-KK-x-KR	RR-x-KR-x7-K-x3-K-x-RK-x-R-x-R-x3-K-x4-KK	RKK
K-x3-R-x-R-x-R-x-KK-x-R-x2-KKKRK	RR-x-K-x2-K-x2-K	RKK
K-x4-KK	RR-x-K-x3-RKK	RKK
K-x4-KKKK	RR-x-K-x3-RRRKKK	RKK
K-x4-KKK-x2-K-x-KR-x3-K	RR-x-K-x3-RRRKKK-x10-K-x2-K-x2-K-x-RR-x-K-x-KK	RKK
K-x4-KK-x2-K-x3-KRK-x-R	RR-x-K-x3-R-x-R-x12-KKK-x-KKK	RKK
K-x4-KK-x-K	RR-x-K-x4-K-x2-RR-x-KR-x7-KK	RKK
K-x4-KK-x-K	RR-x-K-x6-R	RKK
K-x4-KK-x-K	RR-x-K-x-K-x2-K	RKK
K-x4-KK-x-K-x2-K-x2-K-x-K	RR-x-K-x-RK-x-K	RKK
K-x4-KK-x-R-x-KKR	RR-x-K-x-RR-x-K-x-R	RKK
K-x4-KRK	RR-x-R	RKK
K-x4-KRK	RR-x-RK-x-K-x10-KR-x-K-x5-R	RKK
K-x4-KRKKR	RR-x-RRKK	RKK
K-x4-K-x2-KKR-x3-KK	RR-x-RRRRR	RKK
K-x4-K-x2-KKR-x3-KK-x4-	RR-x-RRR-x3-R-x2-R-x7-KR	RKK
K-x4-K-x2-KKR-x3-KK-x6-RK-x2-K-x2-K	RR-x-RRR-x-RR-x8-R-x6-RR-x5-RRR-x-R-x5-R-x8-RRRR-x-R-x3-R-x2-R-x2-RR-x-R-x3-R-x2-R-x-R-x2-R-x2-R-x-R-x2-R-x10-R-x-R-x3-R-x6-R-x6-R-x3-R-x2-R	RKK
K-x4-K-x3-K-x-K-x3-R-x-R-x-K-x3-R	RR-x-RR-x2-K	RKK
K-x4-K-x-KK-x3-KK-x5-K-x-K-x2-K-x2-K	RR-x-RR-x-R-x-RRR-x9-R-x2-RRKRK-x-R-x4-RRRRRR-x3-RK	RKK
K-x4-RK-x2-KK-x-RR-x-K	RR-x-R-x2-K-x-R-x2-RR-x2-R-x7-KKK	RKK
K-x4-RK-x-K	RR-x-R-x2-R	RKK
K-x4-RK-x-K	RR-x-R-x2-R-x3-R-x2-R-x3-R-x2-K-x12-R-x3-R-x4-R-x-R-x5-R-x4-R-x-R-x-R-x10-K-x4-R-x4-R-x4-KK	RKK
K-x4-RK-x-K	RR-x-R-x2-R-x5-R	RKK
K-x4-RK-x-K	RR-x-R-x3-KK-x3-R	RKK
K-x4-RK-x-K	RR-x-R-x6-RR-x-R-x-R	RKK
K-x4-RK-x-K	RR-x-R-x6-R-x-R-x2-RR-x5-R-x-KK-x7-KK	RKK
K-x4-RK-x-K	RR-x-R-x-KKR-x5-KK	RKK
K-x4-RK-x-R	RR-x-R-x-KK-x3-RR	RKK
K-x4-RR-x4-R-x-RRRR	RR-x-R-x-KK-x-K	RKK
K-x4-RR-x-K	RR-x-R-x-KK-x-R-x2-K	RKK
K-x4-RR-x-R-x-R-x-R-x5-K-x-R-x-K-x-K-x-K-x-K-x-K-x-K	RR-x-R-x-R	RKK
K-x4-R-x5-R-x-K-x3-K-x-K	RR-x-R-x-RK-x6-K-x3-K-x2-KKR-x3-R-x2-R	RKK
K-x5-KKR	RR-x-R-x-RK-x-RR	RKK
K-x5-K-x3-K-x-KK-x3-KK	RR-x-R-x-RK-x-RR-x3-RK	RKK
K-x5-K-x3-K-x-K-x4-KK	RR-x-R-x-RR-x-K-x2-R-x2-K	RKK
K-x5-K-x4-K	RR-x-R-x-R-x2-K-x4-K-x-R-x2-K	RKK
K-x5-K-x4-KK	RR-x-R-x-R-x-KR-x-RR-x5-R	RKK
K-x5-K-x4-K-x2-KKK-x3-KK	RR-x-R-x-R-x-R-x5-K-x-R-x-R-x-K-x-K	RKK
K-x5-K-x4-K-x2-KKR-x3-KK	R-x10-R-x7-RR-x-R-x-R-x-R-x4-R-x2-RRR-x3-R-x-RR-x-RRRR	RKK
K-x5-K-x4-K-x2-KKR-x3-KK	R-x11-KK-x-R	RKK
K-x5-K-x4-K-x2-KKR-x3-KK	R-x2-K	RKK
K-x5-K-x4-K-x2-KKR-x3-KK	R-x2-KKK-x2-K-x2-RK-x6-R-x-R-x-KK	RKR
K-x5-K-x4-K-x2-KKR-x3-KK	R-x2-KKK-x3-RK-x-R-x4-KK-x7-K-x-RR-x4-K-x3-KK	RKR
K-x5-R	R-x2-KKRR-x2-R	RKR
K-x5-RKRK-x6-R-x11-KK-x-K	R-x2-KK-x2-K	RKR
K-x5-RR-x4-KK-x-R	R-x2-KK-x3-RKKKK-x3-RR-x-K-x3-K-x2-RR-x-KKK-x2-RRR	RKR
K-x5-R-x2-R-x3-R-x3-K-x5-K-x4-K-x3-K-x4-KK	R-x2-KK-x4-KR-x-RR	RKR
K-x5-R-x2-R-x3-R-x3-K-x5-K-x4-K-x3-R-x4-KK	R-x2-KK-x-RK-x4-RK-x-KK-x5-RR	RKR
K-x5-R-x-KR-x7-K-x10-K-x2-KKR-x3-KK	R-x2-KR	RKR
K-x5-R-x-KR-x7-K-x10-K-x2-KKR-x3-KK	R-x2-KRKKKK	RKR
K-x5-R-x-KR-x7-K-x10-K-x2-KKR-x3-KK-x7-K-x2-K	R-x2-KRKKK-x-KK	RKR
K-x6-K-x2-KRK-x8-R	R-x2-KRKRK	RKR
K-x6-RKRRK-x10-R-x2-K-x2-K-x-R-x4-K-x-K-x-K-x2-KK	R-x2-KRKRR	RKR
K-x6-RKRRK-x2-K-x-R-x7-R-x2-K-x2-K-x-R-x4-R	R-x2-KRKR-x3-RKRRK	RKR
K-x6-RKRRK-x3-RR	R-x2-KRK-x2-K-x-R-x-KK-x-KK	RKR
K-x6-RKRRK-x3-RR	R-x2-KRK-x-R-x2-KK	RKR
K-x6-RKRRR-x2-K-x4-R-x2-R-x2-K-x2-K-x-R-x5-R-x2-K	R-x2-KRR	RKR
K-x7-KKR-x-R-x-R	R-x2-KR-x3-K-x3-K-x-R-x2-K-x2-R-x4-RKK	RKR
K-x9-KRK-x3-K-x4-RR-x-KR	R-x2-KR-x-KR	RKR
K-x-K	R-x2-K-x2-KR	RKR
K-x-K	R-x2-K-x2-KRK-x-R-x-R	RKR
K-x-K	R-x2-K-x2-K-x2-RRKK	RKR
K-x-K	R-x2-K-x2-RRR-x6-KKR-x-K-x-R	RKR
K-x-K	R-x2-K-x2-RRR-x6-KKR-x-R-x-R	RKR
K-x-K	R-x2-K-x2-R-x-KRR-x2-R-x5-K-x2-KK	RKR
K-x-K	R-x2-K-x4-KK-x2-K-x5-RKRR-x4-K-x3-KR-x4-K-x-R	RKR
K-x-K	R-x2-K-x4-KK-x2-K-x-RK-x-K-x4-RKR	RKR
K-x-K	R-x2-K-x4-K-x3-K-x-RK	RKR
K-x-K	R-x2-K-x4-RKRK-x9-R-x-RRRR-x-R	RKR
K-x-KK	R-x2-K-x4-R-x2-K-x5-K-x4-K-x2-KKR-x3-KK-x7-K-x2-K	RKR
K-x-KK	R-x2-K-x-K	RKR
K-x-KK	R-x2-K-x-KK	RKR
K-x-KK	R-x2-K-x-KK-x-K-x3-R	RKR
K-x-KK	R-x2-K-x-KR	RKR
K-x-KK	R-x2-K-x-KRK-x-K	RKR
K-x-KK	R-x2-K-x-KRR	RKR
K-x-KKKK	R-x2-K-x-K-x2-K-x-K-x5-KKK-x5-R-x-R-x2-K	RKR
K-x-KKKK	R-x2-K-x-K-x2-R-x2-RR	RKR
K-x-KKKK	R-x2-K-x-K-x-R	RKR
K-x-KKKKK	R-x2-K-x-RK	RKR
K-x-KKKKK	R-x2-K-x-RR-x-K-x4-KKR	RKR
K-x-KKKKK	R-x2-K-x-R-x2-R-x2-K-x4-K	RKR
K-x-KKKKK	R-x2-K-x-R-x4-KKK	RKR
K-x-KKKKKKK-x-K	R-x2-K-x-R-x-RR-x2-K	RKR
K-x-KKKKKRK-x2-R-x4-R-x3-RKRR-x2-K-x3-R-x2-R	R-x2-R	RKR
K-x-KKKKK-x3-R	R-x2-RKK-x3-KKR-x-R	RKR
K-x-KKKK-x2-K-x-KR-x2-R	R-x2-RKK-x3-KKR-x-R-x2-K-x-K	RKR
K-x-KKKK-x2-K-x-KR-x2-R	R-x2-RKRK	RKR
K-x-KKKK-x3-RR	R-x2-RKRRR	RKR
K-x-KKKK-x3-RR	R-x2-RK-x-K-x4-K-x3-K-x2-K-x-K	RKR
K-x-KKK-x2-K-x2-R	R-x2-RK-x-R-x2-R-x-R-x-K	RKR
K-x-KKK-x2-K-x2-R-x2-RK	R-x2-RRK-x-RR-x3-R	RKR
K-x-KKK-x2-K-x3-KK-x2-RR	R-x2-RRR	RKR
K-x-KKK-x2-RR	R-x2-RRRR-x2-R-x4-K-x3-KK	RKR
K-x-KKK-x2-R-x2-R-x-RR-x5-K-x3-K-x3-K-x-K-x3-R-x2-K-x4-KR	R-x2-RRRR-x3-R-x2-R-x-R-x-R-x-K-x-KK	RKR
K-x-KKK-x2-R-x-RR	R-x2-RRRR-x6-K	RKR
K-x-KKK-x3-KKK-x2-KR-x-KK-x5-KK-x-R-x2-KK-x-RK	R-x2-RR-x2-KR-x-KK	RKR
K-x-KKK-x4-RK	R-x2-RR-x3-KR-x2-R-x6-R-x-K-x4-K	RKR
K-x-KKK-x-KK	R-x2-RR-x3-R-x6-K-x2-K-x-RRRK-x5-K-x6-RR-x-R	RKR
K-x-KKK-x-KR-x2-K	R-x2-RR-x4-R-x-K-x2-K	RKR
K-x-KKK-x-K-x2-K-x3-R	R-x2-RR-x-KR	RKR
K-x-KKK-x-K-x2-K-x3-RR	R-x2-RR-x-KRR-x-R	RKR
K-x-KKK-x-K-x2-K-x3-RR	R-x2-RR-x-K-x4-KK-x8-RKR-x2-R-x-K-x3-KR	RKR
K-x-KKK-x-K-x2-R-x2-RK	R-x2-RR-x-K-x4-K-x3-K-x2-K-x-R-x-K-x2-KK-x4-RK	RKR
K-x-KKK-x-K-x3-KK	R-x2-RR-x-K-x4-K-x3-K-x-RK	RKR
K-x-KKK-x-K-x3-KKK	R-x2-RR-x-K-x-R-x2-K-x3-K-x-RK-x-K-x-KR	RKR
K-x-KKK-x-K-x3-KKK	R-x2-R-x2-KK-x3-K-x3-K-x-K-x3-R-x-K	RKR
K-x-KKK-x-K-x3-KKK	R-x2-R-x2-KK-x3-K-x3-K-x-R-x2-K-x-RR-x-K-x4-KKR-x7-R-x3-KKKK	RKR
K-x-KKK-x-K-x3-KKK	R-x2-R-x2-KR	RKR
K-x-KKK-x-K-x3-KKK	R-x2-R-x2-K-x4-K	RKR
K-x-KKK-x-K-x3-KKK	R-x2-R-x2-RK-x-K-x4-KK	RKR
K-x-KKK-x-K-x3-KKK	R-x2-R-x2-RK-x-K-x4-KK-x8-RKR-x2-R-x-K-x3-KK	RKR
K-x-KKK-x-K-x3-KKK	R-x2-R-x2-RK-x-R-x4-KK-x8-RKR-x2-R-x-K-x3-KR	RKR
K-x-KKK-x-K-x3-KKK	R-x2-R-x2-RRRR-x6-K-x3-K-x-K	RKR
K-x-KKK-x-K-x4-RR-x2-R-x3-KK-x-K-x-KK	R-x2-R-x2-RR-x2-R-x6-K	RKR
K-x-KKK-x-K-x-K	R-x2-R-x2-RR-x3-R	RKR
K-x-KKK-x-K-x-K	R-x2-R-x2-R-x3-R-x2-R-x3-R-x2-K-x12-R-x3-R-x4-R-x-R-x5-R-x4-R-x-R-x-R-x10-K-x4-R-x4-R-x4-K	RKR
K-x-KKK-x-K-x-K	R-x2-R-x2-R-x4-K-x8-R-x2-RKK	RKR
K-x-KKK-x-K-x-K	R-x2-R-x3-K-x3-K	RKR
K-x-KKK-x-K-x-K	R-x2-R-x3-K-x3-K-x3-K-x-R-x2-R-x-K-x6-KK-x-K-x6-KK-x5-R-x-R-x2-R	RKR
K-x-KKK-x-K-x-KR-x2-RR-x2-R-x3-K-x2-R	R-x2-R-x3-R	RKR
K-x-KKK-x-K-x-K-x3-R-x2-R-x3-KK-x-K-x-KK	R-x2-R-x3-RR-x3-R-x6-R	RKR
K-x-KKK-x-K-x-K-x3-R-x2-R-x3-KK-x-K-x-KK-x8-K-x-K	R-x2-R-x3-R-x3-K-x3-K-x-K-x2-R-x-K-x2-K	RKR
K-x-KKK-x-K-x-R	R-x2-R-x3-R-x3-K-x5-K-x2-R-x5-R-x4-K	RKR
K-x-KKK-x-K-x-R	R-x2-R-x3-R-x3-K-x5-K-x4-K-x3-R	KKKK
K-x-KKK-x-K-x-R	R-x2-R-x3-R-x3-K-x5-K-x4-K-x3-R-x4-KK	KKKK
K-x-KKK-x-K-x-R	R-x2-R-x3-R-x3-K-x5-K-x4-K-x8-KK	KKKK
K-x-KKK-x-K-x-R	R-x2-R-x4-K-x3-K-x-R-x2-K-x-KK-x-K-x3-KK	KKKK
K-x-KKK-x-K-x-R	R-x2-R-x4-RR	KKKK
K-x-KKK-x-K-x-R	R-x2-R-x4-R-x-RR-x3-R-x2-RRRRRRRR-x4-RR-x-R	KKKK
K-x-KKK-x-K-x-R-x2-R-x4-K-x3-K-x3-K-x-K-x2-RK	R-x2-R-x7-K-x5-K-x3-K-x-K-x4-KK-x2-K-x-K-x2-K	KKKK
K-x-KKK-x-K-x-R-x2-R-x4-K-x3-K-x3-K-x-K-x2-RK	R-x2-R-x8-KK-x5-R-x-R-x2-R-x2-R	KKKK
K-x-KKK-x-K-x-R-x2-R-x4-K-x3-K-x3-K-x-K-x2-RK	R-x2-R-x-KR	KKKK
K-x-KKK-x-K-x-R-x2-R-x4-K-x3-K-x3-K-x-K-x2-RKK	R-x2-R-x-KRKRK-x-K-x5-KR-x-R	KKKK
K-x-KKRK	R-x2-R-x-KRKRK-x-K-x5-RR-x-R	KKKK
K-x-KKRK	R-x2-R-x-K-x2-RR-x-RK-x3-K-x2-R-x2-RR-x-K-x2-RKK	KKKK
K-x-KKRK	R-x2-R-x-RK-x-K-x-K-x4-K-x3-R-x-KK	KKKK
K-x-KKRK	R-x2-R-x-RR-x-K-x4-RK-x2-R-x-R-x7-K-x4-RR	KKKK
K-x-KKRK	R-x2-R-x-R-x3-K-x-R-x-RRRR	KKKK
K-x-KKRKR	R-x2-R-x-R-x-RKK-x3-KR	KKKK
K-x-KKR-x6-K	R-x2-R-x-R-x-RRR-x6-KKR-x-K-x-K	KKKK
K-x-KKR-x-KK-x-R	R-x2-R-x-R-x-R-x3-R	KKKK
K-x-KKR-x-KK-x-R	R-x3-K	KKKK
K-x-KK-x2-R	R-x3-KKKRK	KKKK
K-x-KK-x2-RK-x-KK-x-KR	R-x3-KKK-x3-RR-x-R	KKKK
K-x-KK-x3-R-x-K-x3-KK	R-x3-KK-x4-R-x-KK	KKKK
K-x-KK-x4-K-x-K-x2-KKK	R-x3-KK-x9-K-x2-K-x2-R-x2-R-x2-R-x4-K-x8-R-x2-R-x-K	KKKK
K-x-KK-x-KK-x2-K	R-x3-KK-x-K-x-KR-x6-KKRKR-x2-K	KKKK
K-x-KR	R-x3-KK-x-RRK	KKKK
K-x-KR	R-x3-KRK	KKKK
K-x-KR	R-x3-KRRRR-x6-RR-x-R-x-R-x-R	KKKK
K-x-KRKK	R-x3-KR-x-RK-x2-K-x-R-x2-K-x2-R-x4-RKR	KKKK
K-x-KRKK-x2-K-x6-R	R-x3-K-x-KKRK	KKKK
K-x-KRKR-x9-KKK-x-R	R-x3-K-x-R-x2-K-x-RR-x-K-x4-KKR	KKKK
K-x-KRK-x4-K-x2-R	R-x3-R	KKKK
K-x-KRK-x4-K-x2-R-x5-K-x-R	R-x3-RKRK	KKKK
K-x-KRK-x-KKK-x4-KR-x2-K-x-K-x3-RK-x-R-x2-KK-x-RR	R-x3-RK-x6-RK-x5-K-x-R-x2-K-x-KK	KKKK
K-x-KRK-x-K-x2-K-x2-R-x2-R-x3-KR-x8-K-x-K	R-x3-RR	KKKK
K-x-KRK-x-K-x-K	R-x3-RRK	KKKK
K-x-KRRK	R-x3-RRR-x-R-x6-RRRR-x4-RR-x5-K-x6-R	KKKK
K-x-KRR-x3-R-x2-R-x2-R-x-RR-x10-R-x-RR-x2-R-x4-R	R-x3-RR-x2-R	KKKK
K-x-KRR-x-R-x-K	R-x3-R-x2-RRR-x8-R-x-RRRR-x3-R	KKKK
K-x-KR-x2-KKRK	R-x3-R-x3-RRR-x-R-x2-KR-x-R-x10-K-x2-KR	KKKK
K-x-KR-x2-RK	R-x3-R-x3-RR-x-R-x4-R	KKKK
K-x-KR-x2-RK	R-x3-R-x5-R-x2-R-x2-RR-x3-R	KKKK
K-x-KR-x2-RK	R-x3-R-x-K	KKKK
K-x-KR-x2-RK	R-x3-R-x-KR	KKKK
K-x-KR-x2-RK	R-x3-R-x-K-x10-RKRK	KKKK
K-x-KR-x2-RK	R-x3-R-x-K-x3-R-x-R-x7-R-x5-RR-x6-KRR-x3-K-x-R-x-RR-x-R	KKKK
K-x-KR-x2-RR-x-K-x4-KK-x5-K-x-KRK	R-x3-R-x-K-x7-KRK	KKKK
K-x-KR-x3-K-x-KR	R-x3-R-x-K-x8-KRK	KKKK
K-x-KR-x3-K-x-KR	R-x3-R-x-K-x-R-x-KK-x-R	KKKK
K-x-KR-x-KK-x-K-x-K	R-x4-KK-x2-K-x3-K	KKKK
K-x-KR-x-KK-x-K-x-K	R-x4-KRK-x7-R-x3-KKK-x3-K-x-K-x5-K-x-KK-x-KK	KKKK
K-x-KR-x-KRK	R-x4-RK-x3-K-x2-R-x-RR	KKKK
K-x-KR-x-KR-x-	R-x4-RRR-x-R	KKKK
K-x-KR-x-KR-x2-R	R-x4-R-x2-R-x2-KK-x4-R-x4-RK-x5-K-x4-R-x3-KRR-x9-KRR-x8-R-x-KR-x-R	KKKK
K-x-KR-x-K-x2-K-x2-KR-x-KR-x2-K	R-x4-R-x-K-x2-KR-x-KK-x3-K-x2-R-x2-RR-x-KK-x2-KK-x6-R-x5-KR-x-KKK	KKKK
K-x-KR-x-K-x3-KK-x2-R-x7-K-x5-K-x2-K-x-R-x-K-x6-RR-x2-K-x-K-x3-KK	R-x4-R-x-R-x-RR-x6-R-x2-R-x2-RR-x-R-x4-K-x-RR-x3-R-x-R	KKKK
K-x-KR-x-K-x3-KK-x2-R-x7-K-x5-K-x2-K-x-R-x-K-x6-RR-x2-K-x-K-x3-KK	R-x5-KKRKR	KKKK
K-x-KR-x-R-x3-R-x6-RR-x4-KR-x-RK-x-R-x2-R	R-x5-KK-x-RR	KKKK
K-x-KR-x-R-x-K-x3-R	R-x5-K-x2-KKRRR	KKKK
K-x-K-x2-K	R-x5-R	KKKK
K-x-K-x2-K	R-x5-RRKR	KKKK
K-x-K-x2-KKRK-x-R	R-x5-RRK-x2-RRRRR-x2-K-x3-R-x3-K-x-K-x-R	KKKK
K-x-K-x2-KKRK-x-R	R-x5-RRRR	KKKK
K-x-K-x2-KK-x3-R-x3-R-x3-K-x3-R-x-K-x2-R-x2-K	R-x5-R-x2-R	KKKK
K-x-K-x2-KK-x3-R-x3-R-x3-K-x3-R-x-K-x2-R-x2-K	R-x5-R-x2-R-x3-R-x3-K-x3-K-x-R-x4-R-x-K-x4-KK	KKKK
K-x-K-x2-KK-x4-RK-x6-K-x3-K-x-KR	R-x5-R-x3-R-x5-RR-x5-R-x2-R-x3-R-x2-KRRK-x-RR	KKKK
K-x-K-x2-KK-x-K-x2-R	R-x5-R-x-K-x3-K-x-K	KKKK
K-x-K-x2-KR	R-x5-R-x-RR-x7-K-x2-KRRRK-x3-R-x3-R	KKKK
K-x-K-x2-KR	R-x6-K-x3-K-x5-K-x5-K-x4-KK	KKKK
K-x-K-x2-KR	R-x6-RR-x-K-x-RR	KKKK
K-x-K-x2-KR-x2-R	R-x6-R-x4-RKK	KKKK
K-x-K-x2-K-x4-KKKK-x2-RKKK-x2-K	R-x6-R-x-RK-x-K	KKKK
K-x-K-x2-K-x-K-x2-K-x-K-x-	R-x7-RRRR-x-RR-x2-R	KKKK
K-x-K-x2-K-x-R-x2-K-x3-KKR-x4-R-x2-R	R-x7-R-x2-R-x-RRRRR-x4-RR-x-R	KKKK
K-x-K-x2-RKK-x9-KK-x-	R-x8-K-x4-KR-x9-KK-x-R-x4-RR	KKKK
K-x-K-x2-RRKR-x4-R-x-K-x2-RKK	R-x8-RRK-x5-KK-x-RKK	KKKK
K-x-K-x2-RRK-x-K	R-x8-R-x3-K-x-K-x5-R-x2-KR-x4-K	RKRK
K-x-K-x2-RRK-x-R	R-x-K	RKRK
K-x-K-x2-RRRKKK	R-x-KK	RKRK
K-x-K-x2-RR-x-KK	R-x-KKK	RKRK
K-x-K-x2-RR-x-KK	R-x-KKKKK	RKRK
K-x-K-x2-R-x2-RR	R-x-KKKKKR-x3-R-x-RR	RKRK
K-x-K-x2-R-x-RRR-x-K-x4-RK-x2-K-x-K	R-x-KKKKK-x2-K-x-RR	RKRK
K-x-K-x2-R-x-RRR-x-K-x4-RK-x2-K-x-R	R-x-KKKKR-x3-R-x-RR	RKRK
K-x-K-x2-R-x-RRR-x-K-x4-RK-x2-K-x-R	R-x-KKKK-x3-R-x-RR	RKRK
K-x-K-x3-KK-x2-KK-x-R	R-x-KKKK-x-R-x3-R	RKRK
K-x-K-x3-KK-x-KKKKK-x-K	R-x-KKK-x2-K	RKRK
K-x-K-x3-KR-x-KR	R-x-KKK-x2-K-x-K	RKRK
K-x-K-x3-KR-x-KR	R-x-KKK-x2-R-x2-R-x3-KK-x-K-x-KK	RKRK
K-x-K-x3-KR-x-KR	R-x-KKK-x-K-x2-K-x2-R-x2-R-x3-RK	RKRK
K-x-K-x3-KR-x-KR-x3-K	R-x-KKK-x-K-x2-K-x2-R-x2-R-x3-RK-x3-KK	RKRK
K-x-K-x3-KR-x-KR-x3-K-x3-K	R-x-KKRK	RKRK
K-x-K-x3-KR-x-KR-x3-K-x3-K	R-x-KKR-x-R	RKRK
K-x-K-x3-KR-x-KR-x3-K-x3-K	R-x-KK-x2-KR-x8-K-x3-K-x-K-x2-R-x-KK-x6-KR	RKRK
K-x-K-x3-KR-x-KR-x3-K-x3-K	R-x-KK-x2-K-x2-R-x2-RK	RKRK
K-x-K-x3-KR-x-KR-x3-K-x3-K	R-x-KK-x2-R-x-RRK-x4-R-x2-RK-x2-R-x-K-x-R-x3-R	RKRK
K-x-K-x3-KR-x-KR-x3-K-x3-K	R-x-KK-x3-K-x-K-x-KR-x2-R	RKRK
K-x-K-x3-K-x3-K-x-KRR-x-R-x-RR	R-x-KK-x4-K	RKRK
K-x-K-x3-K-x3-RR-x-R	R-x-KK-x4-R-x3-RK-x3-KR-x2-R	RKRK
K-x-K-x3-K-x4-KK-x2-K-x2-KK-x-K-x-R	R-x-KK-x5-R-x2-R-x3-K	RKRK
K-x-K-x3-K-x4-KK-x2-K-x2-KK-x-K-x-R	R-x-KK-x-KRK	RKRK
K-x-K-x3-RR-x-K-x4-K-x3-K	R-x-KK-x-KRR	RKRK
K-x-K-x4-K	R-x-KK-x-K-x2-R	RKRK
K-x-K-x4-K	R-x-KK-x-K-x3-R-x-RR	RKRK
K-x-K-x4-K-x-K-x-K-x-KK	R-x-KR	RKRK
K-x-K-x4-RKKK-x-KK	R-x-KRK	RKRK
K-x-K-x4-RK-x-K	R-x-KRK-x3-K	RKRK
K-x-K-x4-RK-x-K-x-K	R-x-KRK-x-KR-x3-K	RKRK
K-x-K-x4-RK-x-K-x-K	R-x-KRK-x-R-x4-KRR-x3-R	RKRK
K-x-K-x5-KRKR	R-x-KRRKR	RKRK
K-x-K-x7-K-x4-KKRR-x2-K-x3-KK-x-K	R-x-KRRR	RKRK
K-x-K-x-K	R-x-KR-x2-R-x4-R-x3-K	RKRK
K-x-K-x-K	R-x-KR-x3-KKK-x3-K-x3-RK	RKRK
K-x-K-x-K	R-x-KR-x4-R-x2-K-x10-K-x2-KKR-x3-KK-x4-K-x2-R	RKRK
K-x-K-x-K	R-x-KR-x5-K	RKRK
K-x-K-x-K	R-x-KR-x7-K-x5-K-x4-K-x2-KKR-x3-KK	RKRK
K-x-K-x-KKKK	R-x-KR-x7-K-x5-K-x4-K-x3-KR-x3-KK	RKRK
K-x-K-x-KKKK	R-x-KR-x8-R-x-KKR-x-R	RKRK
K-x-K-x-KKK-x2-KK-x-K	R-x-KR-x-KR-x2-K	RKRK
K-x-K-x-KKK-x-K-x6-KK-x-R	R-x-KR-x-K-x3-KK-x2-R-x2-RK	RKRK
K-x-K-x-KK-x2-K-x2-KK-x2-R-x-RRR	R-x-KR-x-K-x3-R-x2-RR-x-K-x4-K	RKRK
K-x-K-x-KK-x3-K-x2-K-x-KK	R-x-KR-x-RRKR	RKRK
K-x-K-x-KK-x3-K-x2-K-x-KK-x3-K-x2-K	R-x-KR-x-R-x4-R-x-R	RKRK
K-x-K-x-KK-x5-RK-x2-R	R-x-KR-x-R-x-K-x-RR-x4-R	RKRK
K-x-K-x-KK-x5-RK-x2-R	R-x-K-x2-KK-x4-KR-x3-RRKR	RKRK
K-x-K-x-KRKRK-x-K-x7-KK-x2-KRKK-x4-R-x-KKK	R-x-K-x2-K-x3-R-x2-R-x-KKR	RKRK
K-x-K-x-KRRR	R-x-K-x2-K-x3-R-x-KR	RKRK
K-x-K-x-KRRR	R-x-K-x2-K-x-KK	RKRK
K-x-K-x-KR-x2-K-x-KK	R-x-K-x2-K-x-KR-x-KR	RKRK
K-x-K-x-K-x3-K-x2-K-x-KKK	R-x-K-x2-K-x-RR-x-KR	RKRK
K-x-K-x-K-x3-K-x2-K-x-KKK	R-x-K-x2-R	RKRK
K-x-K-x-K-x3-K-x3-K-x-KRR-x-R-x-KR	R-x-K-x2-RRK-x-K	RKRK
K-x-K-x-K-x3-K-x3-K-x-KRR-x-R-x-KR	R-x-K-x2-R-x-KRK-x-R	RKRK
K-x-K-x-K-x3-K-x3-K-x-KRR-x-R-x-KR	R-x-K-x2-R-x-K-x3-R-x-RK-x3-K-x2-R-x2-RR-x-KK-x-RKK	RKRK
K-x-K-x-K-x8-K-x2-KK-x-K-x-K-x9-RR	R-x-K-x2-R-x-RRK-x-R	RKRK
K-x-K-x-K-x-KRR-x-R	R-x-K-x2-R-x-R-x-R	RKRK
K-x-K-x-K-x-K-x2-K-x3-RR	R-x-K-x3-K	RKRK
K-x-K-x-K-x-K-x4-KK-x3-KR	R-x-K-x3-KK	RKRK
K-x-K-x-K-x-K-x4-KK-x3-KR	R-x-K-x3-KK-x-KR-x4-R	RKRK
K-x-K-x-K-x-K-x5-RK-x-K-x3-K-x-K----------------R-x2-KK-x3-K-x3-KKRK-x-K	R-x-K-x3-KRKK-x2-RR-x7-R-x5-K	RKRK
K-x-K-x-K-x-K-x-KR-x2-R-x3-R-x3-K	R-x-K-x3-K-x2-R	RKRK
K-x-K-x-K-x-K-x-KR-x2-R-x3-R-x3-K	R-x-K-x3-K-x-K	RKRK
K-x-K-x-K-x-K-x-KR-x2-R-x3-R-x3-K	R-x-K-x3-K-x-KK-x2-KR-x-R	RKRK
K-x-K-x-K-x-K-x-K-x3-K-x2-K-x-R	R-x-K-x3-K-x-R	RKRK
K-x-K-x-K-x-RR-x3-KK	R-x-K-x3-R-x2-R	RKRK
K-x-K-x-K-x-RR-x3-KK	R-x-K-x4-K-x-R-x-K-x-K-x2-K-x3-RK-x2-K-x3-K-x3-K-x2-K-x2-R-x2-RKR	RKRK
K-x-K-x-RK	R-x-K-x4-R	RKRK
K-x-K-x-RKKR	R-x-K-x4-RK-x2-K-x3-KK-x-KK-x-K	RKRK
K-x-K-x-RKKR	R-x-K-x-KKRRR-x2-K-x3-KK-x-K-x-K	RKRK
K-x-K-x-RKKR-x-R-x-R-x3-KK-x2-R-x2-KR	R-x-K-x-KR	RKRK
K-x-K-x-RR-x2-K-x2-K-x3-R-x2-	R-x-K-x-KRRK	RKRK
K-x-K-x-R-x2-KRKR-x6-RK-x-K-x4-KK-x7-KRK	R-x-K-x-KRR-x2-R-x-R	RRK
K-x-K-x-R-x-KRKRRR	R-x-K-x-KR-x-RRK-x-R	RRK
K-x-K-x-R-x-KRKRRR	R-x-K-x-K-x2-R	RRK
K-x-K-x-R-x-K-x-RK-x-RR-x2-K-x6-KK-x2-KK	R-x-K-x-K-x3-R-x2-K-x-KKK	RRK
K-x-K-x-R-x-RK-x2-K-x3-K-x5-R-x2-K-x-K-x-K-x4-KK-x7-R-x-RK	R-x-K-x-R	RRK
K-x-R	R-x-K-x-RK	RRK
K-x-R	R-x-K-x-RK-x-K-x-R-x3-R	RRK
K-x-R	R-x-K-x-RR-x2-RK	RRK
K-x-R	R-x-K-x-R-x-K-x2-RR-x4-R	RRK
K-x-R	R-x-K-x-R-x-R-x-R-x-KKK	RRK
K-x-RK	R-x-R	RRK
K-x-RK	R-x-RK	RRK
K-x-RK	R-x-RKK-x2-K-x3-RKRK-x10-KR-x2-KK-x3-K-x-R-x4-K-x-KK	RRK
K-x-RK	R-x-RKK-x3-RR	RRK
K-x-RK	R-x-RKRKRK	RRK
K-x-RK	R-x-RKRK-x6-K-x3-KKR-x2-R	RRK
K-x-RK	R-x-RK-x2-K-x2-K-x2-R-x2-K-x-K-x3-K	RRK
K-x-RK	R-x-RK-x2-K-x2-R	RRK
K-x-RK	R-x-RK-x2-K-x2-R-x2-R	RRK
K-x-RKKKKKR-x-R	R-x-RK-x2-K-x3-KKKR	RRK
K-x-RKKKKR-x-R	R-x-RK-x2-K-x-KR-x2-R	RRK
K-x-RKKRK-x2-KK	R-x-RK-x2-K-x-KR-x2-R-x5-R-x-R	RRK
K-x-RKK-x6-K-x-R-x2-K-x3-R-x2-RRR-x-K-x4-RR-x2-K-x-R	R-x-RK-x2-K-x-KR-x2-R-x6-R-x-K	RRK
K-x-RKK-x-KKR-x-R-x-R-x7-R-x-RK	R-x-RK-x2-K-x-RK-x2-R-x2-K-x-K	RRK
K-x-RKK-x-K-x-K	R-x-RK-x2-R-x-KKK-x-R	RRK
K-x-RKK-x-K-x-K	R-x-RK-x2-R-x-KRK-x-K-x2-R-x2-K-x3-KKR	RRK
K-x-RKR-x3-R-x2-K-x-K	R-x-RK-x2-R-x-KR-x2-R	RRK
K-x-RK-x2-K-x-K-x2-R-x5-KKK-x-RK	R-x-RK-x3-KRKR-x4-R-x-RRR-x3-RK-x-R-x2-RR	RRK
K-x-RK-x2-K-x-K-x2-R-x5-KKK-x-RK	R-x-RK-x3-KRK-x4-RKK-x-K-x3-R-x-KRKR-x-R	RRK
K-x-RK-x2-R-x2-R	R-x-RK-x3-K-x-K-x2-R-x2-R	RRK
K-x-RK-x3-KK	R-x-RK-x3-RKRK-x3-R	RRK
K-x-RK-x3-K-x-R	R-x-RK-x3-R-x2-R-x3-K-x3-K	RRK
K-x-RK-x3-R	R-x-RK-x4-KR-x2-RK-x3-R-x2-R-x-K	RRK
K-x-RK-x3-RK	R-x-RK-x5-RRR-x6-K-x3-K	RRK
K-x-RK-x3-RK	R-x-RK-x5-R-x2-RR-x4-R-x-R-x-K-x8-KK-x-K	RRK
K-x-RK-x4-K	R-x-RK-x5-R-x2-R-x3-K-x3-K-x5-RK-x2-R-x4-KR-x4-RK	RRK
K-x-RK-x4-RR	R-x-RK-x5-R-x2-R-x3-R	RRK
K-x-RK-x4-RR	R-x-RK-x5-R-x2-R-x3-R-x3-K-x5-K-x4-K-x3-R-x4-KK	RRK
K-x-RK-x-K	R-x-RK-x5-R-x-KR-x2-R-x-R-x2-K-x5-K-x4-K-x2-KKR-x3-KK	RRK
K-x-RK-x-K	R-x-RK-x5-R-x-KR-x4-R-x2-K-x5-K-x4-K-x2-KKR-x3-KK	RRK
K-x-RK-x-K	R-x-RK-x5-R-x-KR-x4-R-x2-K-x5-K-x4-K-x2-KKR-x3-KK-x7-K-x2-K	RRK
K-x-RK-x-K	R-x-RK-x5-R-x-KR-x4-R-x2-K-x5-K-x4-K-x2-KKR-x4-K	RRK
K-x-RK-x-K-x2-K	R-x-RK-x-KK-x2-R-x2-R-x7-K-x5-KK-x-K-x-K	RRK
K-x-RK-x-K-x2-K	R-x-RK-x-KK-x-KR-x2-R	RRK
K-x-RK-x-K-x2-K	R-x-RK-x-KR-x6-K-x6-R-x-R-x-RK-x2-K-x7-K-x-K-x2-R-x2-R	RRK
K-x-RK-x-K-x2-K	R-x-RK-x-K-x2-KR	RRK
K-x-RK-x-K-x2-K	R-x-RK-x-K-x2-KR-x2-R	RRK
K-x-RK-x-K-x2-K	R-x-RK-x-K-x3-R-x-RR-x2-K-x-R-x2-R-x-K-x4-K	RRK
K-x-RK-x-K-x2-K	R-x-RK-x-K-x-K	RRK
K-x-RK-x-K-x2-K	R-x-RK-x-R	RRK
K-x-RK-x-K-x2-KK-x5-KR	R-x-RK-x-RKRK	RRK
K-x-RK-x-K-x2-K-x-K	R-x-RK-x-R-x2-KR-x2-R	RRK
K-x-RK-x-K-x2-K-x-K	R-x-RK-x-R-x2-KR-x2-RK	RRK
K-x-RK-x-K-x2-K-x-K	R-x-RK-x-R-x2-KR-x2-R-x4-K-x2-R-x-K	RRK
K-x-RK-x-K-x2-K-x-K	R-x-RK-x-R-x3-R-x2-R	RRK
K-x-RK-x-K-x2-K-x-K	R-x-RK-x-R-x3-R-x-KR	RRK
K-x-RK-x-K-x2-K-x-K	R-x-RR	RRK
K-x-RK-x-K-x2-K-x-K	R-x-RRK	RRK
K-x-RK-x-K-x2-K-x-K	R-x-RRK-x3-RR	RRK
K-x-RK-x-K-x2-K-x-K-x4-KR	R-x-RRK-x5-KR-x11-K-x-RK-x3-KR-x-R	RRK
K-x-RK-x-K-x2-K-x-K-x4-KR	R-x-RRK-x-RK-x-RR-x2-R	RRK
K-x-RK-x-K-x2-K-x-K-x4-KR	R-x-RRRR	RRK
K-x-RK-x-K-x2-K-x-K-x4-KR	R-x-RRRRR	RRK
K-x-RK-x-K-x-K	R-x-RRRRRR	RRK
K-x-RK-x-K-x-KR	R-x-RRRRR-x2-RRR	RRK
K-x-RK-x-K-x-R-x-R-x7-K-x-K-x-KK-x-K-x-R-x4-R	R-x-RRRRR-x3-R	RRK
K-x-RR	R-x-RRRR-x5-K-x-R-x2-K-x4-K-x-K	RRK
K-x-RR	R-x-RRRR-x6-R-x11-R-x8-RR-x3-RRR-x2-RR-x-R-x-R-x6-RRRRR-x4-RR-x2-R	RRK
K-x-RR	R-x-RRRR-x-R-x4-R-x-RR-x-R-x-R-x-R-x2-R	RRK
K-x-RR	R-x-RRR-x3-R	RRK
K-x-RRK	R-x-RRR-x4-KK	RRK
K-x-RRKK-x2-RK-x-K-x4-K-x3-K-x-R-x2-K-x-R-x2-K	R-x-RRR-x6-K-x-R-x2-K	RRK
K-x-RR-x2-RK	R-x-RRR-x-K-x4-RR-x2-R	RRK
K-x-RR-x2-R-x2-KK-x3-K-x3-K-x-R-x2-K-x-RR-x-K-x4-KKR-x7-R-x3-KKKK	R-x-RRR-x-R-x2-RRR	RRK
K-x-RR-x2-R-x2-KK-x3-K-x3-K-x-R-x2-K-x-RR-x-K-x4-KKR-x7-R-x-K-x-KKK	R-x-RR-x2-K-x4-K-x3-KKR	RRRR
K-x-RR-x2-R-x2-R-x4-K	R-x-RR-x2-RR-x3-K-x3-K-x-K	RRRR
K-x-RR-x6-RR	R-x-RR-x3-KRRR-x2-R-x-RR-x-R-x-R-x7-R-x3-RRR-x7-R-x2-RRRR	RRRR
K-x-RR-x6-RR	R-x-RR-x3-RR	RRRR
K-x-RR-x6-RR	R-x-RR-x4-KK-x2-RRK	RRRR
K-x-RR-x-K-x4-KR	R-x-RR-x4-R-x2-R	RRRR
K-x-RR-x-K-x4-RRK-x-R-x-R-x4-R-x2-K	R-x-RR-x5-R-x2-RR-x4-R-x-R-x-K-x2-RKK-x6-K-x2-K-x-R-x-RK	RRRR
K-x-RR-x-K-x4-RRK-x-R-x-R-x4-R-x2-K	R-x-RR-x5-R-x2-RR-x4-R-x-R-x-K-x6-K-x2-KK-x6-K-x2-K-x2-RK	RRRR
K-x-RR-x-K-x4-RRK-x-R-x-R-x4-R-x2-K	R-x-RR-x5-R-x2-RR-x4-R-x-R-x-K-x6-K-x2-K-x7-K-x-KK-x2-KK	RRRR
K-x-RR-x-K-x4-RRK-x-R-x-R-x4-R-x2-K	R-x-RR-x5-R-x2-RR-x4-R-x-R-x-K-x6-K-x2-K-x7-K-x-KK-x3-K-x-RR	RRRR
K-x-RR-x-K-x4-RRK-x-R-x-R-x4-R-x2-K	R-x-RR-x5-R-x2-RR-x4-R-x-R-x-K-x6-K-x3-K-x2-K-x2-RK	RRRR
K-x-RR-x-K-x8-KK-x5-K-x-R-x2-K-x-KR	R-x-RR-x6-K	RRRR
K-x-RR-x-R	R-x-RR-x-KR	RRRR
K-x-R-x2-K	R-x-RR-x-R-x-R-x3-R	RRRR
K-x-R-x2-K	R-x-R-x2-KK	RRRR
K-x-R-x2-KKK-x3-KRK-x-R	R-x-R-x2-KK-x4-KR-x-RR	RRRR
K-x-R-x2-KKK-x-KK	R-x-R-x2-KRR	RRRR
K-x-R-x2-KK-x-KK-x5-K	R-x-R-x2-KRR-x-R-x4-RRK-x-R-x-R	RRRR
K-x-R-x2-KK-x-R-x6-K-x-R-x-RR	R-x-R-x2-K-x-RK	RRRR
K-x-R-x2-KR-x-R	R-x-R-x2-R	RRRR
K-x-R-x2-KR-x-R-x-K	R-x-R-x2-RKR-x5-KK	RRRR
K-x-R-x2-KR-x-R-x-K	R-x-R-x2-RRK-x3-RR	RRRR
K-x-R-x2-KR-x-R-x-K	R-x-R-x2-R-x-RR	RRRR
K-x-R-x2-K-x2-KR	R-x-R-x3-KRKRK-x3-RR	RRRR
K-x-R-x2-K-x2-R-x2-R-x3-KKK	R-x-R-x3-R-x-R-x-R-x2-K-x-KR-x2-K-x4-R-x4-R-x2-K-x6-RKRRK	RRRR
K-x-R-x2-K-x3-R-x2-R-x-R-x-K-x4-RR-x2-K	R-x-R-x4-KK-x2-K-x7-RKRK	RRRR
K-x-R-x2-K-x-KK	R-x-R-x4-RKK	RRRR
K-x-R-x2-K-x-KK	R-x-R-x4-RKR-x2-R	RRRR
K-x-R-x2-K-x-KK	R-x-R-x4-R-x2-KRRR-x3-R-x10-R-x6-R-x-R-x-R-x5-RR	RRRR
K-x-R-x2-K-x-KK	R-x-R-x4-R-x2-RR-x3-R-x-K-x5-R	RRRR
K-x-R-x2-K-x-KK	R-x-R-x4-R-x6-R-x2-R-x2-R-x2-R-x-RR-x-R-x-R-x-R	RRRR
K-x-R-x2-K-x-KK	R-x-R-x5-KKRRR-x3-R	RRRR
K-x-R-x2-K-x-KK	R-x-R-x5-R-x4-R-x-K-x2-K-x6-RR-x9-R-x-R-x-R-x-R	RRRR
K-x-R-x2-K-x-KK	R-x-R-x-KK-x-R-x-RK-x-K-x3-R	RRRR
K-x-R-x2-K-x-KK	R-x-R-x-KR-x-R	RRRR
K-x-R-x2-K-x-KK	R-x-R-x-K-x4-RKK-x3-R-x2-K-x-KK-x2-R-x3-R	RRRR
K-x-R-x2-K-x-KK	R-x-R-x-K-x9-R-x-K-x3-K-x-R	RRRR
K-x-R-x2-K-x-KK	R-x-R-x-R	RRRR
K-x-R-x2-K-x-K-x-RR	R-x-R-x-RK-x3-R-x-R-x9-R-x2-R-x4-R-x-R-x-R-x6-R-x7-RK-x-R-x3-R-x3-R-x5-R-x-R	RRRR
K-x-R-x2-K-x-RR-x-K-x4-KKR	R-x-R-x-RK-x-R	RRRR
K-x-R-x2-K-x-RR-x-K-x4-KKR-x-	R-x-R-x-RR	RRRR
K-x-R-x2-K-x-RR-x-K-x4-KKR-x7-R-x2-K-x-KK	R-x-R-x-RRK-x-K-x4-KR-x2-K	RRRR
K-x-R-x2-K-x-R-x2-K-x4-KKR	R-x-R-x-RRR-x3-RRR-x3-R-x-R-x2-R-x4-RRR-x5-RK-x-R-x3-RR-x13-RR-x-K-x5-RR-x6-KRR-x5-R-x2-R-x6-RR	RRRR
K-x-R-x2-K-x-R-x2-K-x4-KKR	R-x-R-x-RRR-x7-KKR-x-R	RRRR
K-x-R-x2-R-x2-K	R-x-R-x-RR-x-K	RRRR
K-x-R-x2-R-x2-RRR	R-x-R-x-RR-x-RRRRRRRR-x-R	RRRR
K-x-R-x2-R-x6-R-x2-K	R-x-R-x-R-x2-RR-x2-K	RRRR
K-x-R-x2-R-x7-R-x5-K-x4-RK-x-KK-x4-KK-x4-K-x-RK-x-KK-x-	R-x-R-x-R-x2-RR-x2-RR	RRRR
K-x-R-x2-R-x-KK-x7-KK-x5-K-x-R-x2-K	R-x-R-x-R-x3-KK-x3-R-x8-KR	RRRR
K-x-R-x2-R-x-K-x2-KKK-x6-KK-x5-R-x-R-x2-K	R-x-R-x-R-x3-KRR	RRRR
K-x-R-x2-R-x-K-x2-KKK-x6-KK-x5-R-x-R-x2-K	R-x-R-x-R-x3-KR-x3-R-x5-KR	RRRR
K-x-R-x2-R-x-K-x2-KKK-x6-KK-x5-R-x-R-x2-K	R-x-R-x-R-x3-RRRR	RRRR
K-x-R-x2-R-x-K-x2-KKK-x6-KK-x5-R-x-R-x2-K	R-x-R-x-R-x-RRK	RRRR
K-x-R-x2-R-x-K-x2-KKK-x6-KK-x5-R-x-R-x2-K	R-x-R-x-R-x-R-x3-KR-x3-R-x7-KR	RRRR
K-x-R-x2-R-x-K-x2-KKK-x6-KK-x5-R-x-R-x2-K	R-x-R-x-R-x-R-x3-RR	RRRR
K-x-R-x2-R-x-K-x2-KKK-x6-KK-x5-R-x-R-x2-K	R-x-R-x-R-x-R-x4-R-x3-R-x5-R	RRRR
K-x-R-x2-R-x-K-x2-KKK-x6-KK-x5-R-x-R-x2-K	R-x-R-x-R-x-R-x-R-x3-KR-x3-R-x7-KR	RRRR
K-x-R-x2-R-x-K-x4-KKR		RRRR
K-x-R-x2-R-x-K-x4-KKR		KKRK
K-x-R-x2-R-x-RR		KKRK
K-x-R-x2-R-x-RR		KKRK
K-x-R-x2-R-x-R-x2-K		KKRK
K-x-R-x2-R-x-R-x2-K-x4-RKR		KKRK
K-x-R-x2-R-x-R-x2-K-x4-RKR		KKRK
K-x-R-x2-R-x-R-x2-K-x4-RKR		KKRK
K-x-R-x2-R-x-R-x2-K-x4-RKR		KKRK
K-x-R-x2-R-x-R-x8-KK		KKRK
K-x-R-x2-R-x-R-x8-KK		KKRK
K-x-R-x2-R-x-R-x8-KK		KKRK
K-x-R-x2-R-x-R-x8-KK		KKRK
K-x-R-x2-R-x-R-x8-KK		KKRK
K-x-R-x2-R-x-R-x8-KK		KKRK
K-x-R-x2-R-x-R-x8-KK		KKRK
K-x-R-x2-R-x-R-x8-KK		KKRK
K-x-R-x3-KK		KKRK
K-x-R-x3-K-x3-KR-x-KK-x2-RRK		KKRK
K-x-R-x3-K-x3-KR-x-KK-x2-RRK		KKRK
K-x-R-x3-K-x3-KR-x-KK-x2-RRK		KKRK
K-x-R-x3-K-x3-KR-x-KK-x2-RRK		KKRK
K-x-R-x3-K-x3-KR-x-KK-x2-RRK		KKRK
K-x-R-x3-K-x3-RK-x2-K-x9-R-x-KK		KKRK
K-x-R-x3-RKRK-x4-R		KKRK
K-x-R-x3-RRR		KKRK
K-x-R-x3-RRR		KKRK
K-x-R-x3-RRR		KKRK
K-x-R-x3-RRR		KKRK
K-x-R-x4-KK-x-K-x4-KRR-x2-K		KKRK
K-x-R-x4-K-x3-R-x-K-x-RRR		KKRK
K-x-R-x6-K-x4-RKK		KKRK
K-x-R-x8-K-x-K-x-K-x-K		KKRK
K-x-R-x-KR		KKRK
K-x-R-x-KRR-x2-R		KKRK
K-x-R-x-KRR-x2-R		KKRK
K-x-R-x-KRR-x2-R		KKRK
K-x-R-x-KRR-x2-R		KKRK
K-x-R-x-KRR-x2-R-x2-K-x4-K-x5-K-x2-R-x-KK		KKRK
K-x-R-x-KRR-x2-R-x2-K-x4-K-x5-K-x2-R-x-KK		KKRK
K-x-R-x-KRR-x2-R-x2-K-x4-K-x5-K-x2-R-x-KK		KKRK
K-x-R-x-KRR-x2-R-x7-K-x5-K-x2-R-x-KK		KKRK
K-x-R-x-KRR-x2-R-x7-K-x5-K-x2-R-x-KK		KKRK
K-x-R-x-KR-x2-K		KKRK
K-x-R-x-KR-x2-R-x3-RR-x3-K-x4-R-x3-RK		KKRK
K-x-R-x-KR-x2-R-x4-R-x3-K-x4-R-x4-KR-x2-K		KKRK
K-x-R-x-K-x2-K		KKRK
K-x-R-x-K-x2-KKK-x-K		KKRK
K-x-R-x-K-x2-KKK-x-K		KKRK
K-x-R-x-K-x2-K-x2-R-x-KR		KKRK
K-x-R-x-K-x2-K-x-KR-x2-R		KKRKR
K-x-R-x-K-x3-KKR		KKRKR
K-x-R-x-K-x-K-x2-R-x-K		KKRKR
K-x-R-x-K-x-K-x2-R-x-K		KKRKR
K-x-R-x-K-x-R-x-KR		KKRKR
K-x-R-x-K-x-R-x-KR		KKRKR
K-x-R-x-RKR		KKRKR
K-x-R-x-R-x2-KR-x2-R		KKRKR
K-x-R-x-R-x-K-x2-R-x4-R		KKRKR
RKK		KKRKR
RKK		KKRKR
RKK		KKRKR
RKK		KKRKR
RKK		KKRKR
RKK		KKRKR
RKKK		KKRKR
RKKKK		KKRKR
RKKKKR-x7-K-x5-R-x4-K-x2-R-x2-R-x6-RKKR-x3-K		KKRKR
RKKKK-x7-RKKKK-x2-R-x-K		KKRKR
RKKK-x2-K-x2-R-x2-R-x7-K-x3-R-x4-K-x-K-x-KK-x4-KK		KKRKR
RKKK-x-KKR		KKRKR
RKKK-x-KKR		KKRKR
RKKK-x-KKR		KKRKR
RKKK-x-KKR		KKRKR
RKKR		KKRKR
RKKR		KKRKR
RKKRK		KKRKR
RKKRKKR-x2-R		KKRKR
RKKRK-x2-R-x5-RK-x-K-x4-KK		KKRKR
RKKRK-x3-R-x6-R-x2-R-x3-K-x2-R-x5-RKKK		KKRKR
RKKR-x4-K-x3-K-x3-RK-x5-R-x-K		KKRKR
RKK-x-		KKRKR
RKK-x2-K-x6-K-x2-KK-x6-KK-x4-RRRR		KKRKR
RKK-x3-KKR		KKRKR
RKK-x3-KK-x2-RK-x-K		KKRKR
RKK-x3-K-x-KR-x2-RK		KKRKR
RKK-x3-K-x-KR-x2-RK		KKRKR
RKK-x3-R-x2-KRK		KKRKR
RKK-x4-KKKRKK		KKRKR
RKK-x4-KKRK		KKRKR
RKK-x4-KK-x3-KR-x2-R		KKRKR
RKK-x4-KK-x3-K-x3-RK-x5-R		KKRKR
RKK-x4-K-x3-KR		KKRKR
RKK-x4-K-x3-KR		KKRKR
RKK-x4-K-x3-KR-x4-K-x3-K-x5-K-x-K-x-K-x-K-x-K-x-K-x-K-x-K-x-K		KKRKR
RKK-x6-RKRK-x8-K-x2-R-x2-KK-x3-K-x-R		KKRKR
RKK-x7-RK		KKRKR
RKK-x-K		KKRKR
RKK-x-KKR		KKRKR
RKK-x-KRK-x-KK		KRKR
RKK-x-K-x4-RK-x-R-x-KK		KRKR
RKK-x-K-x4-RK-x-R-x-KK		KRKR
RKK-x-K-x5-R		KRKR
RKK-x-K-x-R		KRKR
RKK-x-K-x-R-x2-R-x3-KR-x4-K		KRKR
RKK-x-K-x-R-x-RR-x4-R		KRKR
RKK-x-R-x12-RRR-x-RK		KRKR
RKK-x-R-x13-RRR-x-RK		KRKR
RKR		KRKR
RKR		KRKR
RKR		KRKR
RKR		KRKR
RKR		KRKR
RKRK		KRKR
RKRK		KRKR
RKRK		KRKR
RKRK		KRKR
RKRK		KRKR
RKRK		KRKR
RKRK		KRKR
RKRK		KRKR
RKRK		KRKR
RKRKK-x-R-x2-K		KRKR
RKRKK-x-R-x2-K		KRKR
RKRKK-x-R-x2-K		KRKR
RKRKK-x-R-x2-K		KRKR
RKRKK-x-R-x2-K		KRKR
RKRKR		KRKR
RKRKR		KRKR
RKRKR		KRKR
RKRKR		KRKR
RKRKR		KRKR
RKRKR		KRKR
RKRKR		KRKR
RKRKR		KRKR
RKRKR		KRKR
RKRKR		KRKR
RKRKR		KRKR
RKRKRRK-x2-R		KRKR
RKRKR-x2-R-x3-KK		RKRRR
RKRKR-x2-R-x3-KK		RKRRR
RKRK-x-		RKRRR
RKRK-x11-RR-x-RR		RKRRR
RKRK-x2-K		RKRRR
RKRK-x2-K-x2-R		RKRRR
RKRK-x4-RR-x2-RK		RKRRR
RKRK-x7-K-x6-R-x-RRR		RKRRR
RKRK-x8-K-x6-R-x2-RRRR-x-R		RKRRR
RKRK-x8-K-x6-R-x2-RRRR-x-R		RKRRR
RKRK-x-K		RKRRR
RKRK-x-K		RKRRR
RKRK-x-KK		RKRRR
RKRK-x-KK		RKRRR
RKRK-x-KK-x-R		RKRRR
RKRK-x-KK-x-R		RKRRR
RKRK-x-KK-x-R		RKRRR
RKRK-x-K-x2-KR-x2-R		RKRRR
RKRK-x-K-x2-KR-x2-R		RKRRR
RKRK-x-K-x3-R-x2-R-x-		RKRRR
RKRK-x-K-x-K		RKRRR
RKRK-x-K-x-K		RKRRR
RKRK-x-R		RKRRR
RKRK-x-R		RKRRR
RKRK-x-RK		RKRRR
RKRK-x-RK		RKRRR
RKRK-x-RK-x3-K		RKRRR
RKRK-x-RK-x3-K		RKRRR
RKRK-x-RK-x3-K		RKRRR
RKRK-x-R-x3-K-x4-KK		RKRRR
RKRR		RKRRR
RKRR		RKRR
RKRR		RKRR
RKRR		RKRR
RKRR		RKRR
RKRR		RKRR
RKRR		RKRR
RKRR		RKRR
RKRR		RKRR
RKRR		RKRR
RKRR		RKRR
RKRR		RKRR
RKRR		RKRR
RKRR		RKRR
RKRR		RKRR
RKRR		RKRR
RK-x2-R-x-KRR-x-K-x4-RK-x2-K-x-K		RKRR
RK-x2-R-x-R-x-KK-x-KKK		RKRR
RK-x3-KKRKR-x-RR		RKRR
RK-x3-KK-x-RR		RKRR
RK-x3-K-x2-K-x2-RKRK-x-K		RKRR
RK-x3-K-x2-K-x-R		RKRR
RK-x3-K-x3-K-x-K-x-KRK		RKRR
RK-x3-K-x3-K-x-R-x2-R-x-R-x2-K-x4-RKR		RKRR
RK-x3-K-x4-RR-x-KR		RKRR
RK-x3-K-x4-RR-x-KR		RKRR
RK-x3-K-x4-RR-x-KR		RKRR
RK-x3-K-x4-RR-x-KR		RKRR
RK-x3-K-x4-RR-x-KR		RKRR
RK-x3-K-x4-RR-x-KR		RKRR
RK-x3-K-x-K-x2-R		RKRR
RK-x3-K-x-K-x2-R		KKKKK
RK-x3-K-x-K-x2-R		KKKKK
RK-x3-K-x-K-x2-R		KKKKK
RK-x3-K-x-K-x2-R-x2-R		KKKKK
RK-x3-K-x-RR-x-RK-x-R-x-R		KKKKK
RK-x3-K-x-R-x2-R		KKKKK
RK-x3-K-x-R-x2-R		KKKKK
RK-x3-K-x-R-x2-R		KKKKK
RK-x3-K-x-R-x2-R-x2-R		KKKKK
RK-x3-K-x-R-x2-R-x2-R		KKKKK
RK-x3-RKRK		KKKKK
RK-x3-RR-x-R		KKKKK
RK-x3-R-x2-K-x3-KK		KKKKK
RK-x3-R-x-K-x-K-x2-RK-x2-R-x-K-x5-RRRK		KKKKK
RK-x3-R-x-R-x2-R		KKKKK
RK-x4-KRK-x-K		KKKKK
RK-x4-KRK-x-K-x4-KRK-x-K-x-R		KKKKK
RK-x4-KR-x2-R		KKKKK
RK-x4-KR-x2-R		KKKKK
RK-x4-KR-x2-R		KKKKK
RK-x4-K-x-K-x2-KKRK		KKKKK
RK-x4-K-x-K-x2-KKRK-x-R		KKKKK
RK-x4-K-x-K-x2-KKRK-x-R		KKKKK
RK-x4-R-x3-R		KKKKK
RK-x5-K-x-KK-x-R		KKKKK
RK-x5-R		KKKKK
RK-x5-R-x11-R-x3-K-x-K		KKKKK
RK-x5-R-x2-R-x2-KK-x3-K-x3-K-x-K-x3-R-x-K		KKKKK
RK-x5-R-x2-R-x2-K-x4-K-x3-K-x-RK-x4-RR-x4-KK		KKKKK
RK-x5-R-x2-R-x2-RK-x3-K-x3-K-x-RK-x-R-x-KK-x5-KK		RRKR
RK-x5-R-x2-R-x2-RK-x3-K-x3-K-x-RK-x-R-x-KK-x5-KK		RRKR
RK-x5-R-x2-R-x3-R		RRKR
RK-x5-R-x2-R-x3-R-x3-K-x5-K-x3-K-x-K-x4-KK		RRKR
RK-x5-R-x2-R-x3-R-x3-K-x5-K-x4-K-x3-K-x4-KK		RRKR
RK-x5-R-x2-R-x3-R-x3-K-x5-K-x4-K-x3-K-x4-KK		RRKR
RK-x5-R-x2-R-x3-R-x3-K-x5-K-x4-K-x3-K-x4-KK		RRKR
RK-x5-R-x2-R-x3-R-x3-K-x5-K-x4-K-x3-R-x4-KK		RRKR
RK-x5-R-x2-R-x7-K-x3-K-x-R-x2-K-x-K-x2-KKK-x6-KK-x5-R-x-R-x2-K-x2-R		RRKR
RK-x5-R-x2-R-x7-K-x5-K-x3-K-x-K-x4-KK		RRKR
RK-x5-R-x2-R-x7-K-x5-K-x3-K-x-K-x4-KK-x7-K-x2-R		RRKR
RK-x5-R-x2-R-x7-K-x5-K-x3-K-x-K-x4-KK-x7-K-x2-R		RRKR
RK-x5-R-x2-R-x7-K-x5-K-x3-K-x-K-x4-KK-x7-K-x2-R		RRKR
RK-x5-R-x-KR-x7-K-x2-R-x2-K-x4-K-x2-KKR		RRKR
RK-x5-R-x-KR-x7-K-x5-K-x4-K-x2-KKR-x3-K		RRKR
RK-x5-R-x-KR-x7-K-x5-K-x4-K-x2-KKR-x3-KK		RRKR
RK-x5-R-x-KR-x7-K-x5-K-x4-K-x2-KKR-x3-KK-x7-K-x2-K		RRKR
RK-x5-R-x-KR-x7-K-x5-K-x4-K-x2-KKR-x3-KK-x7-K-x2-K		RRKR
RK-x5-R-x-KR-x7-K-x5-K-x4-K-x2-KKR-x3-KK-x7-K-x2-K		RRKR
RK-x5-R-x-KR-x7-K-x5-K-x4-K-x2-KKR-x3-KK-x7-K-x2-K		RRKR
RK-x5-R-x-KR-x7-K-x5-K-x4-K-x2-KKR-x3-KK-x7-K-x2-K		RRKR
RK-x5-R-x-KR-x7-K-x5-K-x4-K-x2-KKR-x3-KK-x7-K-x2-K		RRKR
RK-x5-R-x-KR-x7-K-x5-K-x4-K-x2-KKR-x3-KK-x7-K-x2-K		RRKR
RK-x5-R-x-KR-x7-K-x5-K-x4-K-x2-KKR-x3-KR		RRKR
RK-x7-RRK-x8-R		RRKR
RK-x8-R-x-KRK-x10-RR-x-RR-x-R		RRKR
RK-x-K		RRKR
RK-x-K		KRKRRK
RK-x-K		KRKRRK
RK-x-K		KRKRRK
RK-x-K		KRKRRK
RK-x-K		KRKRRK
RK-x-K		KRKRRK
RK-x-K		KRKRRK
RK-x-K		KRKRRK
RK-x-K		KRKRRK
RK-x-K		KRKRRK
RK-x-K		KRKRRK
RK-x-K		KRKRRK
RK-x-K		KRKRRK
RK-x-K		KRKRRK
RK-x-K		KRKRRK
RK-x-K		KRKRRK
RK-x-KKK-x3-KKR-x-R		KRKRRK
RK-x-KKK-x3-KKR-x-R		KRKRRK
RK-x-KKK-x3-KKR-x-R		KRKRRK
RK-x-KK-x3-KK		KRKRRK
RK-x-KK-x3-KK		RRKK
RK-x-KK-x3-KK		RRKK
RK-x-KK-x3-KK		RRKK
RK-x-KK-x3-KK		RRKK
RK-x-KK-x5-KK-x3-KK-x-K		RRKK
RK-x-KK-x5-K-x4-K-x-RK-x-KK		RRKK
RK-x-KK-x-K-x-RRRR		RRKK
RK-x-KK-x-R		RRKK
RK-x-KRKK-x7-KKRK		RRKK
RK-x-KRKR-x-R-x2-RR		RRKK
RK-x-KRK-x3-KR-x3-K		RRKK
RK-x-KR-x2-KKRK-x-R		RRKK
RK-x-KR-x2-KKRK-x-R		RRKK
RK-x-KR-x2-R-x2-R-x2-RK-x-K-x4-KK-x7-KRKR-x3-R-x-K-x3-KR		RRKK
RK-x-KR-x2-R-x2-R-x2-RK-x-K-x4-KK-x7-KRKR-x3-R-x-K-x3-KR		RRKK
RK-x-KR-x2-R-x2-R-x2-RK-x-K-x4-KK-x7-KRKR-x3-R-x-K-x3-KR		RRKK
RK-x-KR-x2-R-x2-R-x2-RK-x-K-x4-KK-x7-KRKR-x3-R-x-K-x3-KR		RRKK
RK-x-KR-x2-R-x2-R-x2-RR-x-K-x4-KK-x7-KRKR-x2-R-x-K-x3-KR		RRKK
RK-x-K		RRKK
RK-x-K-x2-KR-x2-R		RRKK
RK-x-K-x2-KR-x2-R		RRRK
[truncated: 1,397 more rows]
[truncated: 39 more columns]

## Sheet: Sheet2
NLS Consensus Sequence	No. Of Occurrence
RKRRK	347
RKRRK	347
RKRRK	347
RKRRK	347
RKRRK	347
RKRRK	347
RKRRK	347
RKRRK	347
RKRRK	347
RKRRK	347
RKRRK	347
RKRRK	347
RKRRK	347
RKRRK	347
RKRRK	347
RKRRK	347
RKRRK	347
RKRRK	347
RKRRK	347
RKRRK	347
RKRRK	347
RKRRK	347
RKRRK	347
RKRRK	347
RKRRK	347
RKRRK	347
RKRRK	347
RKRRK	347
RKRRK	347
RKRRK	347
RKRRK	347
RKRRK	347
RKRRK	347
RKRRK	347
RKRRK	347
RKRRK	347
RKRRK	347
RKRRK	347
RKRRK	347
RKRRK	347
RKRRK	347
RKRRK	347
RKRRK	347
RKRRK	347
RKRRK	347
RKRRK	347
RKRRK	347
RKRRK	347
RKRRK	347
RKRRK	347
RKRRK	347
RKRRK	347
RKRRK	347
RKRRK	347
RKRRK	347
RKRRK	347
RKRRK	347
RKRRK	347
RKRRK	347
RKRRK	347
RKRRK	347
RKRRK	347
RKRRK	347
RKRRK	347
RKRRK	347
RKRRK	347
RKRRK	347
RKRRK	347
RKRRK	347
RKRRK	347
RKRRK	347
RKRRK	347
RKRRK	347
RKRRK	347
RKRRK	347
RKRRK	347
RKRRK	347
RKRRK	347
RKRRK	347
RKRRK	347
RKRRK	347
RKRRK	347
RKRRK	347
RKRRK	347
RKRRK	347
RKRRK	347
RKRRK	347
RKRRK	347
RKRRK	347
RKRRK	347
RKRRK	347
RKRRK	347
RKRRK	347
RKRRK	347
RKRRK	347
RKRRK	347
RKRRK	347
RKRRK	347
RKRRK	347
RKRRK	347
RKRRK	347
RKRRK	347
RKRRK	347
RKRRK	347
RKRRK	347
RKRRK	347
RKRRK	347
RKRRK	347
RKRRK	347
RKRRK	347
RKRRK	347
RKRRK	347
RKRRK	347
RKRRK	347
RKRRK	347
RKRRK	347
RKRRK	347
RKRRK	347
RKRRK	347
RKRRK	347
RKRRK	347
RKRRK	347
RKRRK	347
RKRRK	347
RKRRK	347
RKRRK	347
RKRRK	347
RKRRK	347
RKRRK	347
RKRRK	347
RKRRK	347
RKRRK	347
RKRRK	347
RKRRK	347
RKRRK	347
RKRRK	347
RKRRK	347
RKRRK	347
RKRRK	347
RKRRK	347
RKRRK	347
RKRRK	347
RKRRK	347
RKRRK	347
RKRRK	347
RKRRK	347
RKRRK	347
RKRRK	347
RKRRK	347
RKRRK	347
RKRRK	347
RKRRK	347
RKRRK	347
RKRRK	347
RKRRK	347
RKRRK	347
RKRRK	347
RKRRK	347
RKRRK	347
RKRRK	347
RKRRK	347
RKRRK	347
RKRRK	347
RKRRK	347
RKRRK	347
RKRRK	347
RKRRK	347
RKRRK	347
RKRRK	347
RKRRK	347
RKRRK	347
RKRRK	347
RKRRK	347
RKRRK	347
RKRRK	347
RKRRK	347
RKRRK	347
RKRRK	347
RKRRK	347
RKRRK	347
RKRRK	347
RKRRK	347
RKRRK	347
RKRRK	347
RKRRK	347
RKRRK	347
RKRRK	347
RKRRK	347
RKRRK	347
RKRRK	347
RKRRK	347
RKRRK	347
RKRRK	347
RKRRK	347
RKRRK	347
RKRRK	347
RKRRK	347
RKRRK	347
RKRRK	347
RKRRK	347
RKRRK	347
RKRRK	347
RKRRK	347
RKRRK	347
RKRRK	347
RKRRK	347
RKRRK	347
RKRRK	347
RKRRK	347
RKRRK	347
RKRRK	347
RKRRK	347
RKRRK	347
RKRRK	347
RKRRK	347
RKRRK	347
RKRRK	347
RKRRK	347
RKRRK	347
RKRRK	347
RKRRK	347
RKRRK	347
RKRRK	347
RKRRK	347
RKRRK	347
RKRRK	347
RKRRK	347
RKRRK	347
RKRRK	347
RKRRK	347
RKRRK	347
RKRRK	347
RKRRK	347
RKRRK	347
RKRRK	347
RKRRK	347
RKRRK	347
RKRRK	347
RKRRK	347
RKRRK	347
RKRRK	347
RKRRK	347
RKRRK	347
RKRRK	347
RKRRK	347
RKRRK	347
RKRRK	347
RKRRK	347
RKRRK	347
RKRRK	347
RKRRK	347
RKRRK	347
RKRRK	347
RKRRK	347
RKRRK	347
RKRRK	347
RKRRK	347
RKRRK	347
RKRRK	347
RKRRK	347
RKRRK	347
RKRRK	347
RKRRK	347
RKRRK	347
RKRRK	347
RKRRK	347
RKRRK	347
RKRRK	347
RKRRK	347
RKRRK	347
RKRRK	347
RKRRK	347
RKRRK	347
RKRRK	347
RKRRK	347
RKRRK	347
RKRRK	347
RKRRK	347
RKRRK	347
RKRRK	347
RKRRK	347
RKRRK	347
RKRRK	347
RKRRK	347
RKRRK	347
RKRRK	347
RKRRK	347
RKRRK	347
RKRRK	347
RKRRK	347
RKRRK	347
RKRRK	347
RKRRK	347
RKRRK	347
RKRRK	347
RKRRK	347
RKRRK	347
RKRRK	347
RKRRK	347
RKRRK	347
RKRRK	347
RKRRK	347
RKRRK	347
RKRRK	347
RKRRK	347
RKRRK	347
RKRRK	347
RKRRK	347
RKRRK	347
RKRRK	347
RKRRK	347
RKRRK	347
RKRRK	347
RKRRK	347
RKRRK	347
RKRRK	347
RKRRK	347
RKRRK	347
RKRRK	347
RKRRK	347
RKRRK	347
RKRRK	347
RKRRK	347
RKRRK	347
RKRRK	347
RKRRK	347
RKRRK	347
RKRRK	347
RKRRK	347
RKRRK	347
RKRRK	347
RKRRK	347
RKRRK	347
RKRRK	347
RKRRK	347
RKRRK	347
RKRRK	347
RKRRK	347
RKRRK	347
RKRRK	347
RKRRK	347
RKRRK	347
RKRRK	347
RKRRK	347
RKRRK	347
RKRRK	347
RKRRK	347
KKK	297
KKK	297
KKK	297
KKK	297
KKK	297
KKK	297
KKK	297
KKK	297
KKK	297
KKK	297
KKK	297
KKK	297
KKK	297
KKK	297
KKK	297
KKK	297
KKK	297
KKK	297
KKK	297
KKK	297
KKK	297
KKK	297
KKK	297
KKK	297
KKK	297
KKK	297
KKK	297
KKK	297
KKK	297
KKK	297
KKK	297
KKK	297
KKK	297
KKK	297
KKK	297
KKK	297
KKK	297
KKK	297
KKK	297
KKK	297
KKK	297
KKK	297
KKK	297
KKK	297
KKK	297
KKK	297
KKK	297
KKK	297
KKK	297
KKK	297
KKK	297
KKK	297
KKK	297
KKK	297
KKK	297
KKK	297
KKK	297
KKK	297
KKK	297
KKK	297
KKK	297
KKK	297
KKK	297
KKK	297
KKK	297
KKK	297
KKK	297
KKK	297
KKK	297
KKK	297
KKK	297
KKK	297
KKK	297
KKK	297
KKK	297
KKK	297
KKK	297
KKK	297
KKK	297
KKK	297
KKK	297
KKK	297
KKK	297
KKK	297
KKK	297
KKK	297
KKK	297
KKK	297
KKK	297
KKK	297
KKK	297
KKK	297
KKK	297
KKK	297
KKK	297
KKK	297
KKK	297
KKK	297
KKK	297
KKK	297
KKK	297
KKK	297
KKK	297
KKK	297
KKK	297
KKK	297
KKK	297
KKK	297
KKK	297
KKK	297
KKK	297
KKK	297
KKK	297
KKK	297
KKK	297
KKK	297
KKK	297
KKK	297
KKK	297
KKK	297
KKK	297
KKK	297
KKK	297
KKK	297
KKK	297
KKK	297
KKK	297
KKK	297
KKK	297
KKK	297
KKK	297
KKK	297
KKK	297
KKK	297
KKK	297
KKK	297
KKK	297
KKK	297
KKK	297
KKK	297
KKK	297
KKK	297
KKK	297
KKK	297
KKK	297
KKK	297
KKK	297
KKK	297
KKK	297
KKK	297
KKK	297
KKK	297
KKK	297
KKK	297
KKK	297
KKK	297
KKK	297
KKK	297
KKK	297
KKK	297
KKK	297
KKK	297
KKK	297
KKK	297
KKK	297
KKK	297
KKK	297
KKK	297
KKK	297
KKK	297
KKK	297
KKK	297
KKK	297
KKK	297
KKK	297
KKK	297
KKK	297
KKK	297
KKK	297
KKK	297
KKK	297
KKK	297
KKK	297
KKK	297
KKK	297
KKK	297
KKK	297
KKK	297
KKK	297
KKK	297
KKK	297
KKK	297
KKK	297
KKK	297
KKK	297
KKK	297
KKK	297
KKK	297
KKK	297
KKK	297
KKK	297
KKK	297
KKK	297
KKK	297
KKK	297
KKK	297
KKK	297
KKK	297
KKK	297
KKK	297
KKK	297
KKK	297
KKK	297
KKK	297
KKK	297
KKK	297
KKK	297
KKK	297
KKK	297
KKK	297
KKK	297
KKK	297
KKK	297
KKK	297
KKK	297
KKK	297
KKK	297
KKK	297
KKK	297
KKK	297
KKK	297
KKK	297
KKK	297
KKK	297
KKK	297
KKK	297
KKK	297
KKK	297
KKK	297
KKK	297
KKK	297
KKK	297
KKK	297
KKK	297
KKK	297
KKK	297
KKK	297
KKK	297
KKK	297
KKK	297
KKK	297
KKK	297
KKK	297
KKK	297
KKK	297
KKK	297
KKK	297
KKK	297
KKK	297
KKK	297
KKK	297
KKK	297
KKK	297
KKK	297
KKK	297
KKK	297
KKK	297
KKK	297
KKK	297
KKK	297
KKK	297
KKK	297
KKK	297
KKK	297
KKK	297
KKK	297
KKK	297
KKK	297
KKK	297
KKK	297
KKK	297
KKK	297
KKK	297
KKK	297
KKK	297
KKK	297
KKK	297
KKK	297
KKK	297
KKK	297
KKK	297
KKK	297
KKK	297
KKK	297
KKK	297
KKK	297
KKK	297
KRK	185
KRK	185
KRK	185
KRK	185
KRK	185
KRK	185
KRK	185
KRK	185
KRK	185
KRK	185
KRK	185
KRK	185
KRK	185
KRK	185
KRK	185
KRK	185
KRK	185
KRK	185
KRK	185
KRK	185
KRK	185
KRK	185
KRK	185
KRK	185
KRK	185
KRK	185
KRK	185
KRK	185
KRK	185
KRK	185
KRK	185
KRK	185
KRK	185
KRK	185
KRK	185
KRK	185
KRK	185
KRK	185
KRK	185
KRK	185
KRK	185
KRK	185
KRK	185
KRK	185
KRK	185
KRK	185
KRK	185
KRK	185
KRK	185
KRK	185
KRK	185
KRK	185
KRK	185
KRK	185
KRK	185
KRK	185
KRK	185
KRK	185
KRK	185
KRK	185
KRK	185
KRK	185
KRK	185
KRK	185
KRK	185
KRK	185
KRK	185
KRK	185
KRK	185
KRK	185
KRK	185
KRK	185
KRK	185
KRK	185
KRK	185
KRK	185
KRK	185
KRK	185
KRK	185
KRK	185
KRK	185
KRK	185
KRK	185
KRK	185
KRK	185
KRK	185
KRK	185
KRK	185
KRK	185
KRK	185
KRK	185
KRK	185
KRK	185
KRK	185
KRK	185
KRK	185
KRK	185
KRK	185
KRK	185
KRK	185
KRK	185
KRK	185
KRK	185
KRK	185
KRK	185
KRK	185
KRK	185
KRK	185
KRK	185
KRK	185
KRK	185
KRK	185
KRK	185
KRK	185
KRK	185
KRK	185
KRK	185
KRK	185
KRK	185
KRK	185
KRK	185
KRK	185
KRK	185
KRK	185
KRK	185
KRK	185
KRK	185
KRK	185
KRK	185
KRK	185
KRK	185
KRK	185
KRK	185
KRK	185
KRK	185
KRK	185
KRK	185
KRK	185
KRK	185
KRK	185
KRK	185
KRK	185
KRK	185
KRK	185
KRK	185
KRK	185
KRK	185
KRK	185
KRK	185
KRK	185
KRK	185
KRK	185
KRK	185
KRK	185
KRK	185
KRK	185
KRK	185
KRK	185
KRK	185
KRK	185
KRK	185
KRK	185
KRK	185
KRK	185
KRK	185
KRK	185
KRK	185
KRK	185
KRK	185
KRK	185
KRK	185
KRK	185
KRK	185
KRK	185
KRK	185
KRK	185
KRK	185
KRK	185
KRK	185
KRK	185
KRK	185
KRK	185
KRK	185
KRK	185
KRK	185
KKR	165
KKR	165
KKR	165
KKR	165
KKR	165
KKR	165
KKR	165
KKR	165
KKR	165
KKR	165
KKR	165
KKR	165
KKR	165
KKR	165
KKR	165
KKR	165
KKR	165
KKR	165
KKR	165
KKR	165
KKR	165
KKR	165
KKR	165
KKR	165
KKR	165
KKR	165
KKR	165
KKR	165
KKR	165
KKR	165
KKR	165
KKR	165
KKR	165
KKR	165
KKR	165
KKR	165
KKR	165
KKR	165
KKR	165
KKR	165
KKR	165
KKR	165
KKR	165
KKR	165
KKR	165
KKR	165
KKR	165
KKR	165
KKR	165
KKR	165
KKR	165
KKR	165
KKR	165
KKR	165
KKR	165
KKR	165
KKR	165
KKR	165
KKR	165
KKR	165
KKR	165
KKR	165
KKR	165
KKR	165
KKR	165
KKR	165
KKR	165
KKR	165
KKR	165
KKR	165
KKR	165
KKR	165
KKR	165
KKR	165
KKR	165
KKR	165
KKR	165
KKR	165
KKR	165
KKR	165
KKR	165
KKR	165
KKR	165
KKR	165
KKR	165
KKR	165
KKR	165
KKR	165
KKR	165
KKR	165
KKR	165
KKR	165
KKR	165
KKR	165
KKR	165
KKR	165
KKR	165
KKR	165
KKR	165
KKR	165
KKR	165
KKR	165
KKR	165
KKR	165
KKR	165
KKR	165
KKR	165
KKR	165
KKR	165
KKR	165
KKR	165
KKR	165
KKR	165
KKR	165
KKR	165
KKR	165
KKR	165
KKR	165
KKR	165
KKR	165
KKR	165
KKR	165
KKR	165
KKR	165
KKR	165
KKR	165
KKR	165
KKR	165
KKR	165
KKR	165
KKR	165
KKR	165
KKR	165
KKR	165
KKR	165
KKR	165
KKR	165
KKR	165
KKR	165
KKR	165
KKR	165
KKR	165
KKR	165
KKR	165
KKR	165
KKR	165
KKR	165
KKR	165
KKR	165
KKR	165
KKR	165
KKR	165
KKR	165
KKR	165
KKR	165
KKR	165
KKR	165
KKR	165
KKR	165
KKR	165
KKR	165
KKR	165
KKR	165
KKR	165
KKR	165
KRR	153
KRR	153
KRR	153
KRR	153
KRR	153
KRR	153
KRR	153
KRR	153
KRR	153
KRR	153
KRR	153
KRR	153
KRR	153
KRR	153
KRR	153
KRR	153
KRR	153
KRR	153
KRR	153
KRR	153
KRR	153
KRR	153
KRR	153
KRR	153
KRR	153
KRR	153
KRR	153
KRR	153
KRR	153
KRR	153
KRR	153
KRR	153
KRR	153
KRR	153
KRR	153
KRR	153
KRR	153
KRR	153
KRR	153
KRR	153
KRR	153
KRR	153
KRR	153
KRR	153
KRR	153
KRR	153
KRR	153
KRR	153
KRR	153
KRR	153
KRR	153
KRR	153
KRR	153
KRR	153
KRR	153
KRR	153
KRR	153
KRR	153
KRR	153
KRR	153
KRR	153
KRR	153
KRR	153
KRR	153
KRR	153
KRR	153
KRR	153
KRR	153
KRR	153
KRR	153
KRR	153
KRR	153
KRR	153
KRR	153
KRR	153
KRR	153
KRR	153
KRR	153
KRR	153
KRR	153
KRR	153
KRR	153
KRR	153
KRR	153
KRR	153
KRR	153
KRR	153
KRR	153
KRR	153
KRR	153
KRR	153
KRR	153
KRR	153
KRR	153
KRR	153
KRR	153
KRR	153
KRR	153
KRR	153
KRR	153
KRR	153
KRR	153
KRR	153
KRR	153
KRR	153
KRR	153
KRR	153
KRR	153
KRR	153
KRR	153
KRR	153
KRR	153
KRR	153
KRR	153
KRR	153
KRR	153
KRR	153
KRR	153
KRR	153
KRR	153
KRR	153
KRR	153
KRR	153
KRR	153
KRR	153
KRR	153
KRR	153
KRR	153
KRR	153
KRR	153
KRR	153
KRR	153
KRR	153
KRR	153
KRR	153
KRR	153
KRR	153
KRR	153
KRR	153
KRR	153
KRR	153
KRR	153
KRR	153
KRR	153
KRR	153
KRR	153
KRR	153
KRR	153
KRR	153
KRR	153
KRR	153
KRR	153
KRR	153
RRR	96
RRR	96
RRR	96
RRR	96
RRR	96
RRR	96
RRR	96
RRR	96
RRR	96
RRR	96
RRR	96
RRR	96
RRR	96
RRR	96
RRR	96
RRR	96
RRR	96
RRR	96
RRR	96
RRR	96
RRR	96
RRR	96
RRR	96
RRR	96
RRR	96
RRR	96
RRR	96
RRR	96
RRR	96
RRR	96
RRR	96
RRR	96
RRR	96
RRR	96
RRR	96
RRR	96
RRR	96
RRR	96
RRR	96
RRR	96
RRR	96
RRR	96
RRR	96
RRR	96
RRR	96
RRR	96
RRR	96
RRR	96
RRR	96
RRR	96
RRR	96
RRR	96
RRR	96
RRR	96
RRR	96
RRR	96
RRR	96
RRR	96
RRR	96
RRR	96
RRR	96
RRR	96
RRR	96
RRR	96
RRR	96
RRR	96
RRR	96
RRR	96
RRR	96
RRR	96
RRR	96
RRR	96
RRR	96
RRR	96
RRR	96
RRR	96
RRR	96
RRR	96
RRR	96
RRR	96
RRR	96
RRR	96
RRR	96
RRR	96
RRR	96
RRR	96
RRR	96
RRR	96
RRR	96
RRR	96
RRR	96
RRR	96
RRR	96
RRR	96
RRR	96
RRR	96
RKK	95
RKK	95
RKK	95
RKK	95
RKK	95
RKK	95
RKK	95
RKK	95
RKK	95
RKK	95
RKK	95
RKK	95
RKK	95
RKK	95
RKK	95
RKK	95
RKK	95
RKK	95
RKK	95
RKK	95
RKK	95
RKK	95
RKK	95
RKK	95
RKK	95
RKK	95
RKK	95
RKK	95
RKK	95
RKK	95
RKK	95
RKK	95
RKK	95
RKK	95
RKK	95
RKK	95
RKK	95
RKK	95
RKK	95
RKK	95
RKK	95
RKK	95
RKK	95
RKK	95
RKK	95
RKK	95
RKK	95
RKK	95
RKK	95
RKK	95
RKK	95
RKK	95
RKK	95
RKK	95
RKK	95
RKK	95
RKK	95
RKK	95
RKK	95
RKK	95
RKK	95
RKK	95
RKK	95
RKK	95
RKK	95
RKK	95
RKK	95
RKK	95
RKK	95
RKK	95
RKK	95
RKK	95
RKK	95
RKK	95
RKK	95
RKK	95
RKK	95
RKK	95
RKK	95
RKK	95
RKK	95
RKK	95
RKK	95
RKK	95
RKK	95
RKK	95
RKK	95
RKK	95
RKK	95
RKK	95
RKK	95
RKK	95
RKK	95
RKK	95
RKK	95
RKR	83
RKR	83
RKR	83
RKR	83
RKR	83
RKR	83
RKR	83
RKR	83
RKR	83
RKR	83
RKR	83
RKR	83
RKR	83
RKR	83
RKR	83
RKR	83
RKR	83
RKR	83
RKR	83
RKR	83
RKR	83
RKR	83
RKR	83
RKR	83
RKR	83
RKR	83
RKR	83
RKR	83
RKR	83
RKR	83
RKR	83
RKR	83
RKR	83
RKR	83
RKR	83
RKR	83
RKR	83
RKR	83
RKR	83
RKR	83
RKR	83
RKR	83
RKR	83
RKR	83
RKR	83
RKR	83
RKR	83
RKR	83
RKR	83
RKR	83
RKR	83
RKR	83
RKR	83
RKR	83
RKR	83
RKR	83
RKR	83
RKR	83
RKR	83
RKR	83
RKR	83
RKR	83
RKR	83
RKR	83
RKR	83
RKR	83
RKR	83
RKR	83
RKR	83
RKR	83
RKR	83
RKR	83
RKR	83
RKR	83
RKR	83
RKR	83
RKR	83
RKR	83
RKR	83
RKR	83
RKR	83
RKR	83
RKR	83
KKKK	75
KKKK	75
KKKK	75
KKKK	75
KKKK	75
KKKK	75
KKKK	75
KKKK	75
KKKK	75
KKKK	75
KKKK	75
KKKK	75
KKKK	75
KKKK	75
KKKK	75
KKKK	75
KKKK	75
KKKK	75
KKKK	75
KKKK	75
KKKK	75
KKKK	75
KKKK	75
KKKK	75
KKKK	75
KKKK	75
KKKK	75
KKKK	75
KKKK	75
KKKK	75
KKKK	75
KKKK	75
KKKK	75
KKKK	75
KKKK	75
KKKK	75
KKKK	75
KKKK	75
KKKK	75
KKKK	75
KKKK	75
KKKK	75
KKKK	75
KKKK	75
KKKK	75
KKKK	75
KKKK	75
KKKK	75
KKKK	75
KKKK	75
KKKK	75
KKKK	75
KKKK	75
KKKK	75
KKKK	75
KKKK	75
KKKK	75
KKKK	75
KKKK	75
KKKK	75
KKKK	75
KKKK	75
KKKK	75
KKKK	75
KKKK	75
KKKK	75
KKKK	75
KKKK	75
KKKK	75
KKKK	75
KKKK	75
KKKK	75
KKKK	75
KKKK	75
KKKK	75
RKRK	75
RKRK	75
RKRK	75
RKRK	75
RKRK	75
RKRK	75
RKRK	75
RKRK	75
RKRK	75
RKRK	75
RKRK	75
RKRK	75
RKRK	75
RKRK	75
RKRK	75
RKRK	75
RKRK	75
RKRK	75
RKRK	75
RKRK	75
RKRK	75
RKRK	75
RKRK	75
RKRK	75
RKRK	75
RKRK	75
RKRK	75
RKRK	75
RKRK	75
RKRK	75
RKRK	75
RKRK	75
RKRK	75
RKRK	75
RKRK	75
RKRK	75
RKRK	75
RKRK	75
RKRK	75
RKRK	75
RKRK	75
RKRK	75
RKRK	75
RKRK	75
RKRK	75
RKRK	75
RKRK	75
RKRK	75
RKRK	75
RKRK	75
RKRK	75
RKRK	75
RKRK	75
RKRK	75
RKRK	75
RKRK	75
RKRK	75
RKRK	75
RKRK	75
RKRK	75
RKRK	75
RKRK	75
RKRK	75
RKRK	75
RKRK	75
RKRK	75
RKRK	75
RKRK	75
RKRK	75
RKRK	75
RKRK	75
RKRK	75
RKRK	75
RKRK	75
RKRK	75
RRK	74
RRK	74
RRK	74
RRK	74
RRK	74
RRK	74
RRK	74
RRK	74
RRK	74
RRK	74
RRK	74
RRK	74
RRK	74
RRK	74
RRK	74
RRK	74
RRK	74
RRK	74
RRK	74
RRK	74
RRK	74
RRK	74
RRK	74
RRK	74
RRK	74
RRK	74
RRK	74
RRK	74
RRK	74
RRK	74
RRK	74
RRK	74
RRK	74
RRK	74
RRK	74
RRK	74
RRK	74
RRK	74
RRK	74
RRK	74
RRK	74
RRK	74
RRK	74
RRK	74
RRK	74
RRK	74
RRK	74
RRK	74
RRK	74
RRK	74
RRK	74
RRK	74
RRK	74
RRK	74
RRK	74
RRK	74
RRK	74
RRK	74
RRK	74
RRK	74
RRK	74
RRK	74
RRK	74
RRK	74
RRK	74
RRK	74
RRK	74
RRK	74
RRK	74
RRK	74
RRK	74
RRK	74
RRK	74
RRK	74
RRRR	58
RRRR	58
RRRR	58
RRRR	58
RRRR	58
RRRR	58
RRRR	58
RRRR	58
RRRR	58
RRRR	58
RRRR	58
RRRR	58
RRRR	58
RRRR	58
RRRR	58
RRRR	58
RRRR	58
RRRR	58
RRRR	58
RRRR	58
RRRR	58
RRRR	58
RRRR	58
RRRR	58
RRRR	58
RRRR	58
RRRR	58
RRRR	58
RRRR	58
RRRR	58
RRRR	58
RRRR	58
RRRR	58
RRRR	58
RRRR	58
RRRR	58
RRRR	58
RRRR	58
RRRR	58
RRRR	58
RRRR	58
RRRR	58
RRRR	58
RRRR	58
RRRR	58
RRRR	58
RRRR	58
RRRR	58
RRRR	58
RRRR	58
RRRR	58
RRRR	58
RRRR	58
RRRR	58
RRRR	58
RRRR	58
RRRR	58
RRRR	58
KKRK	49
KKRK	49
KKRK	49
KKRK	49
KKRK	49
KKRK	49
KKRK	49
KKRK	49
KKRK	49
KKRK	49
KKRK	49
KKRK	49
KKRK	49
KKRK	49
KKRK	49
KKRK	49
KKRK	49
KKRK	49
KKRK	49
KKRK	49
KKRK	49
KKRK	49
KKRK	49
KKRK	49
KKRK	49
KKRK	49
KKRK	49
KKRK	49
KKRK	49
KKRK	49
KKRK	49
KKRK	49
KKRK	49
KKRK	49
KKRK	49
KKRK	49
KKRK	49
KKRK	49
KKRK	49
KKRK	49
KKRK	49
KKRK	49
KKRK	49
KKRK	49
KKRK	49
KKRK	49
KKRK	49
KKRK	49
KKRK	49
KKRKR	49
KKRKR	49
KKRKR	49
KKRKR	49
KKRKR	49
KKRKR	49
KKRKR	49
KKRKR	49
KKRKR	49
KKRKR	49
KKRKR	49
KKRKR	49
KKRKR	49
KKRKR	49
KKRKR	49
KKRKR	49
KKRKR	49
KKRKR	49
KKRKR	49
KKRKR	49
KKRKR	49
KKRKR	49
KKRKR	49
KKRKR	49
KKRKR	49
KKRKR	49
KKRKR	49
KKRKR	49
KKRKR	49
KKRKR	49
KKRKR	49
KKRKR	49
KKRKR	49
KKRKR	49
KKRKR	49
KKRKR	49
KKRKR	49
KKRKR	49
KKRKR	49
KKRKR	49
KKRKR	49
KKRKR	49
KKRKR	49
KKRKR	49
KKRKR	49
KKRKR	49
KKRKR	49
KKRKR	49
KKRKR	49
KRKR	40
KRKR	40
KRKR	40
KRKR	40
KRKR	40
KRKR	40
KRKR	40
KRKR	40
KRKR	40
KRKR	40
KRKR	40
KRKR	40
KRKR	40
KRKR	40
KRKR	40
KRKR	40
KRKR	40
KRKR	40
KRKR	40
KRKR	40
KRKR	40
KRKR	40
KRKR	40
KRKR	40
KRKR	40
KRKR	40
KRKR	40
KRKR	40
KRKR	40
KRKR	40
KRKR	40
KRKR	40
KRKR	40
KRKR	40
KRKR	40
KRKR	40
KRKR	40
KRKR	40
KRKR	40
KRKR	40
RKRRR	31
RKRRR	31
RKRRR	31
RKRRR	31
RKRRR	31
RKRRR	31
RKRRR	31
RKRRR	31
RKRRR	31
RKRRR	31
RKRRR	31
RKRRR	31
RKRRR	31
RKRRR	31
RKRRR	31
RKRRR	31
RKRRR	31
RKRRR	31
RKRRR	31
RKRRR	31
RKRRR	31
RKRRR	31
RKRRR	31
RKRRR	31
RKRRR	31
RKRRR	31
RKRRR	31
RKRRR	31
RKRRR	31
RKRRR	31
RKRRR	31
RKRR	30
RKRR	30
RKRR	30
RKRR	30
RKRR	30
RKRR	30
RKRR	30
RKRR	30
RKRR	30
RKRR	30
RKRR	30
RKRR	30
RKRR	30
RKRR	30
RKRR	30
RKRR	30
RKRR	30
RKRR	30
RKRR	30
RKRR	30
RKRR	30
RKRR	30
RKRR	30
RKRR	30
RKRR	30
RKRR	30
RKRR	30
RKRR	30
RKRR	30
RKRR	30
KKKKK	29
KKKKK	29
KKKKK	29
KKKKK	29
KKKKK	29
KKKKK	29
KKKKK	29
KKKKK	29
KKKKK	29
KKKKK	29
KKKKK	29
KKKKK	29
KKKKK	29
KKKKK	29
KKKKK	29
KKKKK	29
KKKKK	29
KKKKK	29
KKKKK	29
KKKKK	29
KKKKK	29
KKKKK	29
KKKKK	29
KKKKK	29
KKKKK	29
KKKKK	29
KKKKK	29
KKKKK	29
KKKKK	29
RRKR	27
RRKR	27
RRKR	27
RRKR	27
RRKR	27
RRKR	27
RRKR	27
RRKR	27
RRKR	27
RRKR	27
RRKR	27
RRKR	27
RRKR	27
RRKR	27
RRKR	27
RRKR	27
RRKR	27
RRKR	27
RRKR	27
RRKR	27
RRKR	27
RRKR	27
RRKR	27
RRKR	27
RRKR	27
RRKR	27
RRKR	27
KRKRRK	20
KRKRRK	20
KRKRRK	20
KRKRRK	20
KRKRRK	20
KRKRRK	20
KRKRRK	20
KRKRRK	20
KRKRRK	20
KRKRRK	20
KRKRRK	20
KRKRRK	20
KRKRRK	20
KRKRRK	20
KRKRRK	20
KRKRRK	20
KRKRRK	20
KRKRRK	20
KRKRRK	20
KRKRRK	20
RRKK	20
RRKK	20
RRKK	20
RRKK	20
RRKK	20
RRKK	20
RRKK	20
RRKK	20
RRKK	20
RRKK	20
RRKK	20
RRKK	20
RRKK	20
RRKK	20
RRKK	20
RRKK	20
RRKK	20
RRKK	20
RRKK	20
RRKK	20
RRRK	20
[truncated: 304 more rows]

## Sheet: Sheet3
Cterminal Consensus Sequence Post removal of linker	No. Of occurence	C-terminal Unique NLS Consensus	N & C termainal Unique NLS consensus
KKK	144	KKK	KKK
KKK	144	KKR	KKR
KKK	144	RRR	RRR
KKK	144	KRK	KRK
KKK	144	KKRKR	KKRKR
KKK	144	RKK	RKK
KKK	144	KKRK	KKRK
KKK	144	RKRK	RKRK
KKK	144	KKKK	KKKK
KKK	144	KRKR	KRKR
KKK	144	KRR	KRR
KKK	144	RKR	RKR
KKK	144	RRK	RRK
KKK	144	RRRR	RRRR
KKK	144	KRKK	KRKK
KKK	144	RKRRK	RKRRK
KKK	144	KKKKK	KKKKK
KKK	144	KKKR	KKKR
KKK	144	RRRRR	RRRRR
KKK	144	RKKK	RKKK
KKK	144	RRKR	RRKR
KKK	144	RRRK	RRRK
KKK	144	KKRR	KKRR
KKK	144	KRKKK	KRKKK
KKK	144	RKRKRRK	RKRKRRK
KKK	144	RRKKK	RRKKK
KKK	144	KRRR	KRRR
KKK	144	KRRKR	KRRKR
KKK	144	RKRR	RKRR
KKK	144	RRRRKK	RRRRKK
KKK	144	KKRRK	KKRRK
KKK	144	KKRRR	KKRRR
KKK	144	KRRK	KRRK
KKK	144	RKKKK	RKKKK
KKK	144	RKRKR	RKRKR
KKK	144	RKRRR	RKRRR
KKK	144	RRRRRRR	RRRRRRR
KKK	144	KKKKKK	KKKKKK
KKK	144	KKKKKKK	KKKKKKK
KKK	144	KKKKKKKKK	KKKKKKKKK
KKK	144	KKKRK	KKKRK
KKK	144	RKKRK	RKKRK
KKK	144	RRKK	RRKK
KKK	144	KKKKKRK	KKKKKRK
KKK	144	KKKKRK	KKKKRK
KKK	144	KKKRRRRR	KKKRRRRR
KKK	144	KKRKK	KKRKK
KKK	144	KRKRRR	KRKRRR
KKK	144	RKKKKR	RKKKKR
KKK	144	RKKR	RKKR
KKK	144	RKRKKK	RKRKKK
KKK	144	RRKKKRRRRRRR	RRKKKRRRRRRR
KKK	144	RRKRKR	RRKRKR
KKK	144	RRKRRK	RRKRRK
KKK	144	RRRKKK	RRRKKK
KKK	144	RRRRRK	RRRRRK
KKK	144	RRRRRR	RRRRRR
KKK	144	RRRRRRK	RRRRRRK
KKK	144	RRRRRRRR	RRRRRRRR
KKK	144	KKKKKKKK	KKKKKKKK
KKK	144	KKKKKKKKKKKKKK	KKKKKKKKKKKKKK
KKK	144	KKKKKKKKKKKKKKK	KKKKKKKKKKKKKKK
KKK	144	KKKKKR	KKKKKR
KKK	144	KKKKR	KKKKR
KKK	144	KKKKRKR	KKKKRKR
KKK	144	KKKRKK	KKKRKK
KKK	144	KKKRRRR	KKKRRRR
KKK	144	KKKRRRRRR	KKKRRRRRR
KKK	144	KKRKRK	KKRKRK
KKK	144	KKRRRRRRRR	KKRRRRRRRR
KKK	144	KR	KR
KKK	144	KRKKR	KRKKR
KKK	144	KRKRK	KRKRK
KKK	144	KRKRKRKK	KRKRKRKK
KKK	144	KRKRR	KRKRR
KKK	144	KRKRRK	KRKRRK
KKK	144	KRRKK	KRRKK
KKK	144	KRRRK	KRRRK
KKK	144	KRRRR	KRRRR
KKK	144	RKKKKKR	RKKKKKR
KKK	144	RKKRKK	RKKRKK
KKK	144	RKKRKR	RKKRKR
KKK	144	RKKRR	RKKRR
KKK	144	RKRKRK	RKRKRK
KKK	144	RKRRK	RKRRK
KKK	144	RKRRKRK	RKRRKRK
KKK	144	RRKKR	RRKKR
KKK	144	RRKRK	RRKRK
KKK	144	RRKRRR	RRKRRR
KKK	144	RRKRRRK	RRKRRRK
KKK	144	RRRKK	RRRKK
KKK	144	RRRKR	RRRKR
KKK	144	RRRR	RRRR
KKK	144	RRRRKKK	RRRRKKK
KKK	144
KKK	144
KKK	144
KKK	144
KKK	144
KKK	144
KKK	144
KKK	144
KKK	144
KKK	144
KKK	144
KKK	144
KKK	144
KKK	144
KKK	144
KKK	144
KKK	144
KKK	144
KKK	144
KKK	144
KKK	144
KKK	144
KKK	144
KKK	144
KKK	144
KKK	144
KKK	144
KKK	144
KKK	144
KKK	144
KKK	144
KKK	144
KKK	144
KKK	144
KKK	144
KKK	144
KKK	144
KKK	144
KKK	144
KKK	144
KKK	144
KKK	144
KKK	144
KKK	144
KKK	144
KKK	144
KKK	144
KKK	144
KKK	144
KKK	144
KKR	83
KKR	83
KKR	83
KKR	83
KKR	83
KKR	83
KKR	83
KKR	83
KKR	83
KKR	83
KKR	83
KKR	83
KKR	83
KKR	83
KKR	83
KKR	83
KKR	83
KKR	83
KKR	83
KKR	83
KKR	83
KKR	83
KKR	83
KKR	83
KKR	83
KKR	83
KKR	83
KKR	83
KKR	83
KKR	83
KKR	83
KKR	83
KKR	83
KKR	83
KKR	83
KKR	83
KKR	83
KKR	83
KKR	83
KKR	83
KKR	83
KKR	83
KKR	83
KKR	83
KKR	83
KKR	83
KKR	83
KKR	83
KKR	83
KKR	83
KKR	83
KKR	83
KKR	83
KKR	83
KKR	83
KKR	83
KKR	83
KKR	83
KKR	83
KKR	83
KKR	83
KKR	83
KKR	83
KKR	83
KKR	83
KKR	83
KKR	83
KKR	83
KKR	83
KKR	83
KKR	83
KKR	83
KKR	83
KKR	83
KKR	83
KKR	83
KKR	83
KKR	83
KKR	83
KKR	83
KKR	83
KKR	83
KKR	83
RRR	65
RRR	65
RRR	65
RRR	65
RRR	65
RRR	65
RRR	65
RRR	65
RRR	65
RRR	65
RRR	65
RRR	65
RRR	65
RRR	65
RRR	65
RRR	65
RRR	65
RRR	65
RRR	65
RRR	65
RRR	65
RRR	65
RRR	65
RRR	65
RRR	65
RRR	65
RRR	65
RRR	65
RRR	65
RRR	65
RRR	65
RRR	65
RRR	65
RRR	65
RRR	65
RRR	65
RRR	65
RRR	65
RRR	65
RRR	65
RRR	65
RRR	65
RRR	65
RRR	65
RRR	65
RRR	65
RRR	65
RRR	65
RRR	65
RRR	65
RRR	65
RRR	65
RRR	65
RRR	65
RRR	65
RRR	65
RRR	65
RRR	65
RRR	65
RRR	65
RRR	65
RRR	65
RRR	65
RRR	65
RRR	65
KRK	60
KRK	60
KRK	60
KRK	60
KRK	60
KRK	60
KRK	60
KRK	60
KRK	60
KRK	60
KRK	60
KRK	60
KRK	60
KRK	60
KRK	60
KRK	60
KRK	60
KRK	60
KRK	60
KRK	60
KRK	60
KRK	60
KRK	60
KRK	60
KRK	60
KRK	60
KRK	60
KRK	60
KRK	60
KRK	60
KRK	60
KRK	60
KRK	60
KRK	60
KRK	60
KRK	60
KRK	60
KRK	60
KRK	60
KRK	60
KRK	60
KRK	60
KRK	60
KRK	60
KRK	60
KRK	60
KRK	60
KRK	60
KRK	60
KRK	60
KRK	60
KRK	60
KRK	60
KRK	60
KRK	60
KRK	60
KRK	60
KRK	60
KRK	60
KRK	60
KKRKR	58
KKRKR	58
KKRKR	58
KKRKR	58
KKRKR	58
KKRKR	58
KKRKR	58
KKRKR	58
KKRKR	58
KKRKR	58
KKRKR	58
KKRKR	58
KKRKR	58
KKRKR	58
KKRKR	58
KKRKR	58
KKRKR	58
KKRKR	58
KKRKR	58
KKRKR	58
KKRKR	58
KKRKR	58
KKRKR	58
KKRKR	58
KKRKR	58
KKRKR	58
KKRKR	58
KKRKR	58
KKRKR	58
KKRKR	58
KKRKR	58
KKRKR	58
KKRKR	58
KKRKR	58
KKRKR	58
KKRKR	58
KKRKR	58
KKRKR	58
KKRKR	58
KKRKR	58
KKRKR	58
KKRKR	58
KKRKR	58
KKRKR	58
KKRKR	58
KKRKR	58
KKRKR	58
KKRKR	58
KKRKR	58
KKRKR	58
KKRKR	58
KKRKR	58
KKRKR	58
KKRKR	58
KKRKR	58
KKRKR	58
KKRKR	58
KKRKR	58
RKK	47
RKK	47
RKK	47
RKK	47
RKK	47
RKK	47
RKK	47
RKK	47
RKK	47
RKK	47
RKK	47
RKK	47
RKK	47
RKK	47
RKK	47
RKK	47
RKK	47
RKK	47
RKK	47
RKK	47
RKK	47
RKK	47
RKK	47
RKK	47
RKK	47
RKK	47
RKK	47
RKK	47
RKK	47
RKK	47
RKK	47
RKK	47
RKK	47
RKK	47
RKK	47
RKK	47
RKK	47
RKK	47
RKK	47
RKK	47
RKK	47
RKK	47
RKK	47
RKK	47
RKK	47
RKK	47
RKK	47
KKRK	45
KKRK	45
KKRK	45
KKRK	45
KKRK	45
KKRK	45
KKRK	45
KKRK	45
KKRK	45
KKRK	45
KKRK	45
KKRK	45
KKRK	45
KKRK	45
KKRK	45
KKRK	45
KKRK	45
KKRK	45
KKRK	45
KKRK	45
KKRK	45
KKRK	45
KKRK	45
KKRK	45
KKRK	45
KKRK	45
KKRK	45
KKRK	45
KKRK	45
KKRK	45
KKRK	45
KKRK	45
KKRK	45
KKRK	45
KKRK	45
KKRK	45
KKRK	45
KKRK	45
KKRK	45
KKRK	45
KKRK	45
KKRK	45
KKRK	45
KKRK	45
KKRK	45
RKRK	40
RKRK	40
RKRK	40
RKRK	40
RKRK	40
RKRK	40
RKRK	40
RKRK	40
RKRK	40
RKRK	40
RKRK	40
RKRK	40
RKRK	40
RKRK	40
RKRK	40
RKRK	40
RKRK	40
RKRK	40
RKRK	40
RKRK	40
RKRK	40
RKRK	40
RKRK	40
RKRK	40
RKRK	40
RKRK	40
RKRK	40
RKRK	40
RKRK	40
RKRK	40
RKRK	40
RKRK	40
RKRK	40
RKRK	40
RKRK	40
RKRK	40
RKRK	40
RKRK	40
RKRK	40
RKRK	40
KKKK	39
KKKK	39
KKKK	39
KKKK	39
KKKK	39
KKKK	39
KKKK	39
KKKK	39
KKKK	39
KKKK	39
KKKK	39
KKKK	39
KKKK	39
KKKK	39
KKKK	39
KKKK	39
KKKK	39
KKKK	39
KKKK	39
KKKK	39
KKKK	39
KKKK	39
KKKK	39
KKKK	39
KKKK	39
KKKK	39
KKKK	39
KKKK	39
KKKK	39
KKKK	39
KKKK	39
KKKK	39
KKKK	39
KKKK	39
KKKK	39
KKKK	39
KKKK	39
KKKK	39
KKKK	39
KRKR	37
KRKR	37
KRKR	37
KRKR	37
KRKR	37
KRKR	37
KRKR	37
KRKR	37
KRKR	37
KRKR	37
KRKR	37
KRKR	37
KRKR	37
KRKR	37
KRKR	37
KRKR	37
KRKR	37
KRKR	37
KRKR	37
KRKR	37
KRKR	37
KRKR	37
KRKR	37
KRKR	37
KRKR	37
KRKR	37
KRKR	37
KRKR	37
KRKR	37
KRKR	37
KRKR	37
KRKR	37
KRKR	37
KRKR	37
KRKR	37
KRKR	37
KRKR	37
KRR	36
KRR	36
KRR	36
KRR	36
KRR	36
KRR	36
KRR	36
KRR	36
KRR	36
KRR	36
KRR	36
KRR	36
KRR	36
KRR	36
KRR	36
KRR	36
KRR	36
KRR	36
KRR	36
KRR	36
KRR	36
KRR	36
KRR	36
KRR	36
KRR	36
KRR	36
KRR	36
KRR	36
KRR	36
KRR	36
KRR	36
KRR	36
KRR	36
KRR	36
KRR	36
KRR	36
RKR	35
RKR	35
RKR	35
RKR	35
RKR	35
RKR	35
RKR	35
RKR	35
RKR	35
RKR	35
RKR	35
RKR	35
RKR	35
RKR	35
RKR	35
RKR	35
RKR	35
RKR	35
RKR	35
RKR	35
RKR	35
RKR	35
RKR	35
RKR	35
RKR	35
RKR	35
RKR	35
RKR	35
RKR	35
RKR	35
RKR	35
RKR	35
RKR	35
RKR	35
RKR	35
RRK	31
RRK	31
RRK	31
RRK	31
RRK	31
RRK	31
RRK	31
RRK	31
RRK	31
RRK	31
RRK	31
RRK	31
RRK	31
RRK	31
RRK	31
RRK	31
RRK	31
RRK	31
RRK	31
RRK	31
RRK	31
RRK	31
RRK	31
RRK	31
RRK	31
RRK	31
RRK	31
RRK	31
RRK	31
RRK	31
RRK	31
RRRR	24
RRRR	24
RRRR	24
RRRR	24
RRRR	24
RRRR	24
RRRR	24
RRRR	24
RRRR	24
RRRR	24
RRRR	24
RRRR	24
RRRR	24
RRRR	24
RRRR	24
RRRR	24
RRRR	24
RRRR	24
RRRR	24
RRRR	24
RRRR	24
RRRR	24
RRRR	24
RRRR	24
KRKK	17
KRKK	17
KRKK	17
KRKK	17
KRKK	17
KRKK	17
KRKK	17
KRKK	17
KRKK	17
KRKK	17
KRKK	17
KRKK	17
KRKK	17
KRKK	17
KRKK	17
KRKK	17
KRKK	17
RKRRK	17
RKRRK	17
RKRRK	17
RKRRK	17
RKRRK	17
RKRRK	17
RKRRK	17
RKRRK	17
RKRRK	17
RKRRK	17
RKRRK	17
RKRRK	17
RKRRK	17
RKRRK	17
RKRRK	17
RKRRK	17
RKRRK	17
KKKKK	14
KKKKK	14
KKKKK	14
KKKKK	14
KKKKK	14
KKKKK	14
KKKKK	14
KKKKK	14
KKKKK	14
KKKKK	14
KKKKK	14
KKKKK	14
KKKKK	14
KKKKK	14
KKKR	9
KKKR	9
KKKR	9
KKKR	9
KKKR	9
KKKR	9
KKKR	9
KKKR	9
KKKR	9
RRRRR	9
RRRRR	9
RRRRR	9
RRRRR	9
RRRRR	9
RRRRR	9
RRRRR	9
RRRRR	9
RRRRR	9
RKKK	8
RKKK	8
RKKK	8
RKKK	8
RKKK	8
RKKK	8
RKKK	8
RKKK	8
RRKR	8
RRKR	8
RRKR	8
RRKR	8
RRKR	8
RRKR	8
RRKR	8
RRKR	8
RRRK	8
RRRK	8
RRRK	8
RRRK	8
RRRK	8
RRRK	8
RRRK	8
RRRK	8
KKRR	7
KKRR	7
KKRR	7
KKRR	7
KKRR	7
KKRR	7
KKRR	7
KRKKK	7
KRKKK	7
KRKKK	7
KRKKK	7
KRKKK	7
KRKKK	7
KRKKK	7
RKRKRRK	7
RKRKRRK	7
RKRKRRK	7
RKRKRRK	7
RKRKRRK	7
RKRKRRK	7
RKRKRRK	7
RRKKK	7
RRKKK	7
RRKKK	7
RRKKK	7
RRKKK	7
RRKKK	7
RRKKK	7
KRRR	6
KRRR	6
KRRR	6
KRRR	6
KRRR	6
KRRR	6
KRRKR	5
KRRKR	5
KRRKR	5
KRRKR	5
KRRKR	5
RKRR	5
RKRR	5
RKRR	5
RKRR	5
RKRR	5
RRRRKK	5
RRRRKK	5
RRRRKK	5
RRRRKK	5
RRRRKK	5
KKRRK	4
KKRRK	4
KKRRK	4
KKRRK	4
KKRRR	4
KKRRR	4
KKRRR	4
KKRRR	4
KRRK	4
KRRK	4
KRRK	4
KRRK	4
RKKKK	4
RKKKK	4
RKKKK	4
RKKKK	4
RKRKR	4
RKRKR	4
RKRKR	4
RKRKR	4
RKRRR	4
RKRRR	4
RKRRR	4
RKRRR	4
RRRRRRR	4
RRRRRRR	4
RRRRRRR	4
RRRRRRR	4
KKKKKK	3
KKKKKK	3
KKKKKK	3
KKKKKKK	3
KKKKKKK	3
KKKKKKK	3
KKKKKKKKK	3
KKKKKKKKK	3
KKKKKKKKK	3
KKKRK	3
KKKRK	3
KKKRK	3
RKKRK	3
RKKRK	3
RKKRK	3
RRKK	3
RRKK	3
RRKK	3
KKKKKRK	2
KKKKKRK	2
KKKKRK	2
KKKKRK	2
KKKRRRRR	2
KKKRRRRR	2
KKRKK	2
KKRKK	2
KRKRRR	2
KRKRRR	2
RKKKKR	2
RKKKKR	2
RKKR	2
RKKR	2
RKRKKK	2
RKRKKK	2
RRKKKRRRRRRR	2
RRKKKRRRRRRR	2
RRKRKR	2
RRKRKR	2
RRKRRK	2
RRKRRK	2
RRRKKK	2
RRRKKK	2
RRRRRK	2
RRRRRK	2
RRRRRR	2
RRRRRR	2
RRRRRRK	2
RRRRRRK	2
RRRRRRRR	2
RRRRRRRR	2
KKKKKKKK	1
KKKKKKKKKKKKKK	1
KKKKKKKKKKKKKKK	1
KKKKKR	1
KKKKR	1
KKKKRKR	1
KKKRKK	1
KKKRRRR	1
KKKRRRRRR	1
KKRKRK	1
KKRRRRRRRR	1
KR	1
KRKKR	1
KRKRK	1
KRKRKRKK	1
KRKRR	1
KRKRRK	1
KRRKK	1
KRRRK	1
KRRRR	1
RKKKKKR	1
RKKRKK	1
RKKRKR	1
RKKRR	1
RKRKRK	1
RKRRK	1
RKRRKRK	1
RRKKR	1
RRKRK	1
RRKRRR	1
RRKRRRK	1
RRRKK	1
RRRKR	1
RRRR	1
RRRRKKK	1
