# Supplementary material for: Genomics, molecular and evolutionary perspective of NAC transcription factors
Source: PLoS One. 2020 Apr 10;15(4):e0231425. doi: 10.1371/journal.pone.0231425 (PMC7147800; doi:10.1371/journal.pone.0231425)
Supplement: S3 File — (XLSX) [file pone.0231425.s007.xlsx]

## Sheet: Sheet1
NAC TFs	Species	Active site	Number of Occurrence
GSMUA_Achr11P03780_001	Musa acuminata	7,8-dihydro-6-hydroxymethylpterin-pyrophosphokinase signature	29
GSMUA_Achr11P17510_001	Musa acuminata	7,8-dihydro-6-hydroxymethylpterin-pyrophosphokinase signature	29
GSMUA_Achr6P36840_001	Musa acuminata	7,8-dihydro-6-hydroxymethylpterin-pyrophosphokinase signature	29
GSMUA_Achr7P06640_001	Musa acuminata	7,8-dihydro-6-hydroxymethylpterin-pyrophosphokinase signature	29
GSMUA_Achr8P11590_001	Musa acuminata	7,8-dihydro-6-hydroxymethylpterin-pyrophosphokinase signature	29
NNU_008894-RA	Nelumbo nucifera	7,8-dihydro-6-hydroxymethylpterin-pyrophosphokinase signature	29
NNU_012069-RA	Nelumbo nucifera	7,8-dihydro-6-hydroxymethylpterin-pyrophosphokinase signature	29
Phvul.011G005700	Phaseolus vulgaris	7,8-dihydro-6-hydroxymethylpterin-pyrophosphokinase signature	29
PDK_30s1016001g009	Phoenix dactylifera	7,8-dihydro-6-hydroxymethylpterin-pyrophosphokinase signature	29
Spipo1G0086600	Spirodela polyrhiza	7,8-dihydro-6-hydroxymethylpterin-pyrophosphokinase signature	29
Zosma265g00020	Zostera marina	7,8-dihydro-6-hydroxymethylpterin-pyrophosphokinase signature	29
ACHN002691	Actinidia chinensis	7,8-dihydro-6-hydroxymethylpterin-pyrophosphokinase signature	29
ACHN093311	Actinidia chinensis	7,8-dihydro-6-hydroxymethylpterin-pyrophosphokinase signature	29
ACHN157011	Actinidia chinensis	7,8-dihydro-6-hydroxymethylpterin-pyrophosphokinase signature	29
ACHN317511	Actinidia chinensis	7,8-dihydro-6-hydroxymethylpterin-pyrophosphokinase signature	29
ACO007609.1	Ananus comosus	7,8-dihydro-6-hydroxymethylpterin-pyrophosphokinase signature	29
Aqcoe7G078200.1.p	Aquilegiacoerulea	7,8-dihydro-6-hydroxymethylpterin-pyrophosphokinase signature	29
Bv5_097990_fpfn.t1	Beta vulgaris	7,8-dihydro-6-hydroxymethylpterin-pyrophosphokinase signature	29
Brast07G026300.1.p	Brachypodium stacei	7,8-dihydro-6-hydroxymethylpterin-pyrophosphokinase signature	29
XP_004514529.1	Cicer arietinum	7,8-dihydro-6-hydroxymethylpterin-pyrophosphokinase signature	29
XP_010933718.1	Elaeis guineensi	7,8-dihydro-6-hydroxymethylpterin-pyrophosphokinase signature	29
Glyma-09G231700.1.p	Glycine max	7,8-dihydro-6-hydroxymethylpterin-pyrophosphokinase signature	29
KHN11660.1	Glycine soja	7,8-dihydro-6-hydroxymethylpterin-pyrophosphokinase signature	29
Medtr4g036030.1	Medicago truncatula	7,8-dihydro-6-hydroxymethylpterin-pyrophosphokinase signature	29
XP_010108028.1	Morus notabilis	7,8-dihydro-6-hydroxymethylpterin-pyrophosphokinase signature	29
PDK_30s1016001g009	Phoenix dactylifera	7,8-dihydro-6-hydroxymethylpterin-pyrophosphokinase signature	29
Tp57577_TGAC_v2_mRNA3761	Trifolium pratense	7,8-dihydro-6-hydroxymethylpterin-pyrophosphokinase signature	29
Vang05g07280	Vigna angularis	7,8-dihydro-6-hydroxymethylpterin-pyrophosphokinase signature	29
C.cajan_20892	Cajanus cajan	7,8-dihydro-6-hydroxymethylpterin-pyrophosphokinase signature	29
Araha-3365s0007	Arabidopsis halleri	Aldehyde dehydrogenases glutamic acid active site	23
AT4G28530	Arabidopsis thaliana	Aldehyde dehydrogenases glutamic acid active site	23
Bra010362	Brassica rapa	Aldehyde dehydrogenases glutamic acid active site	23
Bra011037	Brassica rapa	Aldehyde dehydrogenases glutamic acid active site	23
Cagra-1225s0038	Capsella grandiflora	Aldehyde dehydrogenases glutamic acid active site	23
evm.model.supercontig_80.94	Carica papaya	Aldehyde dehydrogenases glutamic acid active site	23
Kalax.0013s0167	Kalanchoe laxiflora	Aldehyde dehydrogenases glutamic acid active site	23
Kalax.0154s0005	Kalanchoe laxiflora	Aldehyde dehydrogenases glutamic acid active site	23
Thhalv10025606m	Thellungiella halophila	Aldehyde dehydrogenases glutamic acid active site	23
Araha.3365s0007.1.p	Arabidopsis halleri	Aldehyde dehydrogenases glutamic acid active site	23
KFK29397.1	Arabis alpina	Aldehyde dehydrogenases glutamic acid active site	23
XP_013603495.1	Brassica oleracea	Aldehyde dehydrogenases glutamic acid active site	23
XP_009109087.1	Brassica rapa	Aldehyde dehydrogenases glutamic acid active site	23
XP_009129548.1	Brassica rapa	Aldehyde dehydrogenases glutamic acid active site	23
Csa10g014090.1	Camelina sativa	Aldehyde dehydrogenases glutamic acid active site	23
Csa11g015230.1	Camelina sativa	Aldehyde dehydrogenases glutamic acid active site	23
Csa12g021980.1	Camelina sativa	Aldehyde dehydrogenases glutamic acid active site	23
Carubv10005139m	Capsella rubella	Aldehyde dehydrogenases glutamic acid active site	23
Thhalv10025606m	Eutrema salsugineum	Aldehyde dehydrogenases glutamic acid active site	23
Kalax-0013s0167.1.p	Kalanchoe marnieriana	Aldehyde dehydrogenases glutamic acid active site	23
Kalax-0154s0005.1.p	Kalanchoe marnieriana	Aldehyde dehydrogenases glutamic acid active site	23
RrC20539_p1	Raphanus raphanistrum	Aldehyde dehydrogenases glutamic acid active site	23
Rsa1.0_13977.1_g00001.1	Raphanus sativus	Aldehyde dehydrogenases glutamic acid active site	23
Nta011914	Nicotiana tabacum	Lipocalin signature	22
Niben101Ctg05879g00002.1	Nicotiana benthamiana	Lipocalin signature	22
Niben101Scf01337g00001.1	Nicotiana benthamiana	Lipocalin signature	22
Niben101Scf08665g00007.1	Nicotiana benthamiana	Lipocalin signature	22
Niben101Scf13438g00001.1	Nicotiana benthamiana	Lipocalin signature	22
Niben101Scf15279g00002.1	Nicotiana benthamiana	Lipocalin signature	22
XP_009762991.1	Nicotiana sylvestris	Lipocalin signature	22
XP_009763090.1	Nicotiana sylvestris	Lipocalin signature	22
XP_009782335.1	Nicotiana sylvestris	Lipocalin signature	22
XP_009792222.1	Nicotiana sylvestris	Lipocalin signature	22
XP_009794230.1	Nicotiana sylvestris	Lipocalin signature	22
XP_016449500.1	Nicotiana tabacum	Lipocalin signature	22
XP_016469037.1	Nicotiana tabacum	Lipocalin signature	22
XP_016474545.1	Nicotiana tabacum	Lipocalin signature	22
XP_016477162.1	Nicotiana tabacum	Lipocalin signature	22
XP_016490755.1	Nicotiana tabacum	Lipocalin signature	22
XP_016504577.1	Nicotiana tabacum	Lipocalin signature	22
XP_016510726.1	Nicotiana tabacum	Lipocalin signature	22
XP_009598748.1	Nicotiana tomentosiformis	Lipocalin signature	22
XP_009601217.1	Nicotiana tomentosiformis	Lipocalin signature	22
XP_009602879.1	Nicotiana tomentosiformis	Lipocalin signature	22
XP_009628837.1	Nicotiana tomentosiformis	Lipocalin signature	22
GSMUA_Achr11P08970_001	Musa acuminata	Phosphopantetheine attachment site	21
ObartAA03S_FGP27339	Oryza barthii	Phosphopantetheine attachment site	21
ORGLA07G0243600.1	Oryza glaberrima	Phosphopantetheine attachment site	21
OpuncBB_FGP26901	Oryza punctata	Phosphopantetheine attachment site	21
LOC_Os07g37920	Oryza sativa	Phosphopantetheine attachment site	21
Sobic.002G342100.1.p	Sorghum bicolor	Phosphopantetheine attachment site	21
Sobic.002G342100.1.p	Sorghum bicolor	Phosphopantetheine attachment site	21
GRMZM2G179885_P01	Zea mays	Phosphopantetheine attachment site	21
scaffold07067-augustus-gene-0.6	Castanea mollissima	Phosphopantetheine attachment site	21
Glyma-13G174700.1.p	Glycine max	Phosphopantetheine attachment site	21
KHN09961.1	Glycine soja	Phosphopantetheine attachment site	21
LPERR07G16320.1	Leersia perrieri	Phosphopantetheine attachment site	21
ORGLA07G0243600.1	Oryza glaberrima	Phosphopantetheine attachment site	21
OGLUM07G18780.1	Oryza glumaepatula	Phosphopantetheine attachment site	21
KN538693.1	Oryza longistaminata	Phosphopantetheine attachment site	21
OMERI07G15720.1	Oryza meridionalis	Phosphopantetheine attachment site	21
ONIVA07G17340.1	Oryza nivara	Phosphopantetheine attachment site	21
OPUNC07G17890.1	Oryza punctata	Phosphopantetheine attachment site	21
ORUFI07G19770.1	Oryza rufipogon	Phosphopantetheine attachment site	21
BGIOSGA024071.1	Oryza sativa Indica	Phosphopantetheine attachment site	21
LOC_Os07g37920.1	Oryza sativa japonica	Phosphopantetheine attachment site	21
Bradi3g12470.1	Brachypodium distachyon	Serine proteases, subtilase family, aspartic acid active site	21
Pahal.F00337	Panicum hallii	Serine proteases, subtilase family, aspartic acid active site	21
Pavir.Fa00048	Panicum virgatum	Serine proteases, subtilase family, aspartic acid active site	21
Si013361m	Setaria italica	Serine proteases, subtilase family, aspartic acid active site	21
Si013378m	Setaria italica	Serine proteases, subtilase family, aspartic acid active site	21
Si013524m	Setaria italica	Serine proteases, subtilase family, aspartic acid active site	21
Sevir.6G256500	Setaria viridis	Serine proteases, subtilase family, aspartic acid active site	21
GRMZM2G125777_P01	Zea mays	Serine proteases, subtilase family, aspartic acid active site	21
Bradi3g12470.1.p	Brachypodium distachyon	Serine proteases, subtilase family, aspartic acid active site	21
Brast03G309200.1.p	Brachypodium stacei	Serine proteases, subtilase family, aspartic acid active site	21
Do003945.1	Dichanthelium oligosanthes	Serine proteases, subtilase family, aspartic acid active site	21
Itr_sc000194.1_g00003.1	Ipomea trifida	Serine proteases, subtilase family, aspartic acid active site	21
Pahal.F00337.1	Panicum hallii	Serine proteases, subtilase family, aspartic acid active site	21
Pavir.6KG413300.1.p	Panicum virgatum	Serine proteases, subtilase family, aspartic acid active site	21
Pavir.6NG362800.1.p	Panicum virgatum	Serine proteases, subtilase family, aspartic acid active site	21
Seita.6G251900.1.p	Setaria italica	Serine proteases, subtilase family, aspartic acid active site	21
Sme2.5_05012.1_g00010.1	Solanum melongena	Serine proteases, subtilase family, aspartic acid active site	21
XP_010543143.1	Tarenaya hassleriana	Serine proteases, subtilase family, aspartic acid active site	21
XP_010543151.1	Tarenaya hassleriana	Serine proteases, subtilase family, aspartic acid active site	21
XP_010543159.1	Tarenaya hassleriana	Serine proteases, subtilase family, aspartic acid active site	21
Traes_5BL_3BA7EA9A3	Triticum aestivum	Serine proteases, subtilase family, aspartic acid active site	21
ObartAA03S_FGP25558	Oryza barthii	Cysteine proteases inhibitors signature	17
ORGLA06G0236900.1	Oryza glaberrima	Cysteine proteases inhibitors signature	17
OpuncBB_FGP25111	Oryza punctata	Cysteine proteases inhibitors signature	17
LOC_Os06g51070	Oryza sativa	Cysteine proteases inhibitors signature	17
462845378	Eragrostis tef	Cysteine proteases inhibitors signature	17
ORGLA06G0236900.1	Oryza glaberrima	Cysteine proteases inhibitors signature	17
OGLUM06G29360.1	Oryza glumaepatula	Cysteine proteases inhibitors signature	17
OMERI06G27920.1	Oryza meridionalis	Cysteine proteases inhibitors signature	17
ONIVA06G30950.1	Oryza nivara	Cysteine proteases inhibitors signature	17
OPUNC06G25510.1	Oryza punctata	Cysteine proteases inhibitors signature	17
ORUFI06G29930.1	Oryza rufipogon	Cysteine proteases inhibitors signature	17
BGIOSGA020507.1	Oryza sativa Indica	Cysteine proteases inhibitors signature	17
LOC_Os06g51070.1	Oryza sativa japonica	Cysteine proteases inhibitors signature	17
Pavir.4NG342400.1.p	Panicum virgatum	Cysteine proteases inhibitors signature	17
Pavir.7KG085500.1.p	Panicum virgatum	Cysteine proteases inhibitors signature	17
Zmw_sc02823.1.g00180.1	Zoysia matrella	Cysteine proteases inhibitors signature	17
Zpz_sc01253.1.g00030.1.sm.mk	Zoysia pacifica	Cysteine proteases inhibitors signature	17
Gorai.008G130300.1	Gossypium raimondii	ATP synthase alpha and beta subunits signature	16
PH01000820G0540	Phyllostachys heterocycla	ATP synthase alpha and beta subunits signature	16
Pta007882	Pinus taeda	ATP synthase alpha and beta subunits signature	16
ppa020746m	Prunus persica	ATP synthase alpha and beta subunits signature	16
Solyc08g008660.2.1	Solanum lycopersicum	ATP synthase alpha and beta subunits signature	16
PGSC0003DMP400010296	Solanum tuberosum	ATP synthase alpha and beta subunits signature	16
PGSC0003DMP400010297	Solanum tuberosum	ATP synthase alpha and beta subunits signature	16
CA11g08290	Capsicum annuum	ATP synthase alpha and beta subunits signature	16
Cotton_A_26426_BGI-A2_v1.0	Gossypium arboreum	ATP synthase alpha and beta subunits signature	16
XP_010100656.1	Morus notabilis	ATP synthase alpha and beta subunits signature	16
PH01000820G0540	Phyllostachys heterocycla	ATP synthase alpha and beta subunits signature	16
XP_008233055.1	Prunus mume	ATP synthase alpha and beta subunits signature	16
Sme2.5_02517.1_g00007.1	Solanum melongena	ATP synthase alpha and beta subunits signature	16
Sopen08g004490.1	Solanum pennellii	ATP synthase alpha and beta subunits signature	16
Zmw_sc04326.1.g00020.1	Zoysia matrella	ATP synthase alpha and beta subunits signature	16
Ciclev10019282m	Citrus clementina	ATP synthase alpha and beta subunits signature	16
Oropetium_20150105_22096	Oropetium thomaeum	Aminotransferases class-II pyridoxal-phosphate attachment site	15
ObartAA03S_FGP10288	Oryza barthii	Aminotransferases class-II pyridoxal-phosphate attachment site	15
ORGLA12G0169600.1	Oryza glaberrima	Aminotransferases class-II pyridoxal-phosphate attachment site	15
OpuncBB_FGP10000	Oryza punctata	Aminotransferases class-II pyridoxal-phosphate attachment site	15
LOC_Os12g43530	Oryza sativa	Aminotransferases class-II pyridoxal-phosphate attachment site	15
Oropetium_20150105_22096A	Oropetium thomaeum	Aminotransferases class-II pyridoxal-phosphate attachment site	15
ORGLA12G0169600.1	Oryza glaberrima	Aminotransferases class-II pyridoxal-phosphate attachment site	15
OGLUM12G21360.1	Oryza glumaepatula	Aminotransferases class-II pyridoxal-phosphate attachment site	15
KN539001.1	Oryza longistaminata	Aminotransferases class-II pyridoxal-phosphate attachment site	15
OMERI12G14510	Oryza meridionalis	Aminotransferases class-II pyridoxal-phosphate attachment site	15
ONIVA12G18630.1	Oryza nivara	Aminotransferases class-II pyridoxal-phosphate attachment site	15
OPUNC12G17870.1	Oryza punctata	Aminotransferases class-II pyridoxal-phosphate attachment site	15
ORUFI12G21970.1	Oryza rufipogon	Aminotransferases class-II pyridoxal-phosphate attachment site	15
BGIOSGA035784.1	Oryza sativa Indica	Aminotransferases class-II pyridoxal-phosphate attachment site	15
LOC_Os12g43530.1	Oryza sativa japonica	Aminotransferases class-II pyridoxal-phosphate attachment site	15
OB07G24770.1	Oryza brachyantha	Legume lectins beta-chain signature	15
ORGLA03G0364100.1	Oryza glaberrima	Legume lectins beta-chain signature	15
OGLUM03G39450.1	Oryza glumaepatula	Legume lectins beta-chain signature	15
OGLUM03G39510.1	Oryza glumaepatula	Legume lectins beta-chain signature	15
KN538833.1	Oryza longistaminata	Legume lectins beta-chain signature	15
OMERI03G36390.1	Oryza meridionalis	Legume lectins beta-chain signature	15
OMERI03G36430.1	Oryza meridionalis	Legume lectins beta-chain signature	15
ONIVA03G41430.1	Oryza nivara	Legume lectins beta-chain signature	15
ONIVA03G41480.1	Oryza nivara	Legume lectins beta-chain signature	15
OPUNC03G36710.1	Oryza punctata	Legume lectins beta-chain signature	15
OPUNC03G36760.1	Oryza punctata	Legume lectins beta-chain signature	15
BGIOSGA013858.1	Oryza sativa Indica	Legume lectins beta-chain signature	15
BGIOSGA013866.1	Oryza sativa Indica	Legume lectins beta-chain signature	15
LOC_Os03g61249.1	Oryza sativa japonica	Legume lectins beta-chain signature	15
LOC_Os03g61319.1	Oryza sativa japonica	Legume lectins beta-chain signature	15
Solyc04g079940.2.1	Solanum lycopersicum	Prokaryotic membrane lipoprotein lipid attachment site profile	12
Scf00187.g11893.t1	Utricularia gibba	Prokaryotic membrane lipoprotein lipid attachment site profile	12
Niben101Scf01153g00009.1	Nicotiana benthamiana	Prokaryotic membrane lipoprotein lipid attachment site profile	12
Niben101Scf01153g00009.1	Nicotiana benthamiana	Prokaryotic membrane lipoprotein lipid attachment site profile	12
XP_009789698.1	Nicotiana sylvestris	Prokaryotic membrane lipoprotein lipid attachment site profile	12
XP_009789699.1	Nicotiana sylvestris	Prokaryotic membrane lipoprotein lipid attachment site profile	12
XP_016453035.1	Nicotiana tabacum	Prokaryotic membrane lipoprotein lipid attachment site profile	12
XP_016471015.1	Nicotiana tabacum	Prokaryotic membrane lipoprotein lipid attachment site profile	12
XP_016487616.1	Nicotiana tabacum	Prokaryotic membrane lipoprotein lipid attachment site profile	12
XP_016487617.1	Nicotiana tabacum	Prokaryotic membrane lipoprotein lipid attachment site profile	12
XP_009603640.1	Nicotiana tomentosiformis	Prokaryotic membrane lipoprotein lipid attachment site profile	12
Sopim04g079940.0.1	Solanum pimpinellifolium	Prokaryotic membrane lipoprotein lipid attachment site profile	12
ORGLA01G0211000.1	Oryza glaberrima	Inorganic pyrophosphatase signature	11
Pbr026815.1	Pyrus bretschneideri	Inorganic pyrophosphatase signature	11
Thhalv10009374m	Thellungiella halophila	Inorganic pyrophosphatase signature	11
XP_010108843.1	Morus notabilis	Inorganic pyrophosphatase signature	11
ORGLA01G0211000.1	Oryza glaberrima	Inorganic pyrophosphatase signature	11
OGLUM01G29620.1	Oryza glumaepatula	Inorganic pyrophosphatase signature	11
OMERI01G23440.1	Oryza meridionalis	Inorganic pyrophosphatase signature	11
ONIVA01G29020.1	Oryza nivara	Inorganic pyrophosphatase signature	11
ORUFI01G28690.1	Oryza rufipogon	Inorganic pyrophosphatase signature	11
LOC_Os01g47670.1	Oryza sativa japonica	Inorganic pyrophosphatase signature	11
Pbr026815.1	Pyrus bretschneideri	Inorganic pyrophosphatase signature	11
Spipo0G0093000	Spirodela polyrhiza	Trp-Asp (WD) repeats signature	11
Tp4g25130	Thellungiella parvula	Trp-Asp (WD) repeats signature	11
483400	Arabidopsis lyrata	Trp-Asp (WD) repeats signature	11
Bostr.25993s0479.1.p	Boechera stricta	Trp-Asp (WD) repeats signature	11
GSBRNA2T00045062001	Brassica napus	Trp-Asp (WD) repeats signature	11
GSBRNA2T00084755001	Brassica napus	Trp-Asp (WD) repeats signature	11
XP_013634618.1	Brassica oleracea	Trp-Asp (WD) repeats signature	11
XP_013634619.1	Brassica oleracea	Trp-Asp (WD) repeats signature	11
.XP_013634620.1	Brassica oleracea	Trp-Asp (WD) repeats signature	11
XP_009142151.1	Brassica rapa	Trp-Asp (WD) repeats signature	11
XP_008221120.1	Prunus mume	Trp-Asp (WD) repeats signature	11
EMT14807	Aegilops tauschii	Eukaryotic and viral aspartyl proteases active site	10
Tae025010	Triticum aestivum	Eukaryotic and viral aspartyl proteases active site	10
Tae030617	Triticum aestivum	Eukaryotic and viral aspartyl proteases active site	10
Tae045052	Triticum aestivum	Eukaryotic and viral aspartyl proteases active site	10
EMS63374	Triticum urartu	Eukaryotic and viral aspartyl proteases active site	10
Itr_sc004419.1_g00003.1	Ipomea trifida	Eukaryotic and viral aspartyl proteases active site	10
Traes_7DL_BDD45DB24.2	Triticum aestivum	Eukaryotic and viral aspartyl proteases active site	10
Zjn_sc00092.1.g00060.1.am.mk	Zoysia japonica	Eukaryotic and viral aspartyl proteases active site	10
Zmw_sc03455.1.g00010.1	Zoysia matrella	Eukaryotic and viral aspartyl proteases active site	10
Zpz_sc03692.1.g00060.1.sm.mk	Zoysia pacifica	Eukaryotic and viral aspartyl proteases active site	10
GSMUA_Achr7P09510_001	Musa acuminata	Zinc carboxypeptidases, zinc-binding region 2 signature	10
Pavir.Ab01115	Panicum virgatum	Zinc carboxypeptidases, zinc-binding region 2 signature	10
Pavir.J12496	Panicum virgatum	Zinc carboxypeptidases, zinc-binding region 2 signature	10
PDK_30s745071g005	Phoenix dactylifera	Zinc carboxypeptidases, zinc-binding region 2 signature	10
MLOC_75795.1	Hordeum vulgare	Zinc carboxypeptidases, zinc-binding region 2 signature	10
Pavir-1KG158700.1.p	Panicum virgatum	Zinc carboxypeptidases, zinc-binding region 2 signature	10
Pavir-1KG168100.1.p	Panicum virgatum	Zinc carboxypeptidases, zinc-binding region 2 signature	10
PDK_30s745071g005	Phoenix dactylifera	Zinc carboxypeptidases, zinc-binding region 2 signature	10
Traes_3AS_74E386CE7.1	Triticum aestivum	Zinc carboxypeptidases, zinc-binding region 2 signature	10
TRAES3BF096900070CFD_t1	Triticum aestivum	Zinc carboxypeptidases, zinc-binding region 2 signature	10
ObartAA03S_FGP17273	Oryza barthii	HMG-I and HMG-Y DNA-binding domain (A+T-hook)	9
LOC_Os03g59730	Oryza sativa	HMG-I and HMG-Y DNA-binding domain (A+T-hook)	9
Bradi1g04229.1.p	Brachypodium distachyon	HMG-I and HMG-Y DNA-binding domain (A+T-hook)	9
Brast02G355100.1.p	Brachypodium stacei	HMG-I and HMG-Y DNA-binding domain (A+T-hook)	9
OGLUM03G38320.1	Oryza glumaepatula	HMG-I and HMG-Y DNA-binding domain (A+T-hook)	9
OMERI03G35410.1	Oryza meridionalis	HMG-I and HMG-Y DNA-binding domain (A+T-hook)	9
ORUFI03G40160.1	Oryza rufipogon	HMG-I and HMG-Y DNA-binding domain (A+T-hook)	9
BGIOSGA009581.1	Oryza sativa Indica	HMG-I and HMG-Y DNA-binding domain (A+T-hook)	9
LOC_Os03g59730.1	Oryza sativa japonica	HMG-I and HMG-Y DNA-binding domain (A+T-hook)	9
OGLUM01G06950.1	Oryza glumaepatula	Cytochrome P450 cysteine heme-iron ligand signature	7
KN539290.1	Oryza longistaminata	Cytochrome P450 cysteine heme-iron ligand signature	7
KN539290.1	Oryza longistaminata	Cytochrome P450 cysteine heme-iron ligand signature	7
OMERI07G10400	Oryza meridionalis	Cytochrome P450 cysteine heme-iron ligand signature	7
Zmw_sc00276.1.g00230.1	Zoysia matrella	Cytochrome P450 cysteine heme-iron ligand signature	7
Zmw_sc02343.1.g00060.1	Zoysia matrella	Cytochrome P450 cysteine heme-iron ligand signature	7
Zpz_sc03671.1.g00030.1.am.mk	Zoysia pacifica	Cytochrome P450 cysteine heme-iron ligand signature	7
OB09G21580.1	Oryza brachyanta	N-6 Adenine-specific DNA methylases signature	7
Sobic.003G110900.1.p	Sorghum bicolor	N-6 Adenine-specific DNA methylases signature	7
Zosma53g00110	Zostera marina	N-6 Adenine-specific DNA methylases signature	7
Aqcoe2G375500.1.p	Aquilegiacoerulea	N-6 Adenine-specific DNA methylases signature	7
scaffold07459-snap-gene-0.9	Castanea mollissima	N-6 Adenine-specific DNA methylases signature	7
OB04G27030.1	Oryza brachyantha	N-6 Adenine-specific DNA methylases signature	7
OB09G21580.1	Oryza brachyantha	N-6 Adenine-specific DNA methylases signature	7
PH01002656G0020	Phyllostachys heterocycla	TonB-dependent receptor proteins signature 1	7
AA11G00017	Aethionema arabicum	TonB-dependent receptor proteins signature 1	7
AA32G01100	Aethionema arabicum	TonB-dependent receptor proteins signature 1	7
PH01002656G0020	Phyllostachys heterocycla	TonB-dependent receptor proteins signature 1	7
XP_010520901.1	Tarenaya hassleriana	TonB-dependent receptor proteins signature 1	7
XP_010539252.1	Tarenaya hassleriana	TonB-dependent receptor proteins signature 1	7
C.cajan_41044	Cajanus cajan	TonB-dependent receptor proteins signature 1	7
LOC_Os12g22940	Oryza sativa	Alkaline phosphatase active site	5
OMERI12G11070.1	Oryza meridionalis	Alkaline phosphatase active site	5
ORUFI12G10910.1	Oryza rufipogon	Alkaline phosphatase active site	5
BGIOSGA037293.1	Oryza sativa Indica	Alkaline phosphatase active site	5
LOC_Os12g22940.1	Oryza sativa japonica	Alkaline phosphatase active site	5
Carubv10005139m	Capsella rubella	Aldehyde dehydrogenases glutamic acid active site	4
491912	Arabidopsis lyrata	Aldehyde dehydrogenases glutamic acid active site	4
GSBRNA2T00058100001	Brassica napus	Aldehyde dehydrogenases glutamic acid active site	4
GSBRNA2T00078811001	Brassica napus	Aldehyde dehydrogenases glutamic acid active site	4
Bv3_050780_usim.t1	Beta vulgaris	Aldo/keto reductase family putative active site signature	4
FANhyb_rscf00000207.1.g00009.1	Fragaria ananassa	Aldo/keto reductase family putative active site signature	4
Zmw_sc01138.1.g00130.1	Zoysia matrella	Aldo/keto reductase family putative active site signature	4
Zpz_sc00095.1.g00090.1.am.mk	Zoysia pacifica	Aldo/keto reductase family putative active site signature	4
Scf00060.g6196.t1	Utricularia gibba	Histone H4 signature	4
XP_016648489.1	Prunus mume	Histone H4 signature	4
Prupe.4G138500.1.p	Prunus persica	Histone H4 signature	4
Zmw_sc06792.1.g00040.1	Zoysia matrella	Histone H4 signature	4
Pbr020079.1	Pyrus bretschneideri	Immunoglobulins and major histocompatibility complex proteins signature	4
EcC046909.20	Eucalyptus camaldulensis	Immunoglobulins and major histocompatibility complex proteins signature	4
EcS504758.10	Eucalyptus camaldulensis	Immunoglobulins and major histocompatibility complex proteins signature	4
Pbr020079.1	Pyrus bretschneideri	Immunoglobulins and major histocompatibility complex proteins signature	4
Pavir.8NG107600.1.p	Panicum virgatum	Aldehyde dehydrogenases cysteine active site	3
Pavir.8NG113600.1.p	Panicum virgatum	Aldehyde dehydrogenases cysteine active site	3
RrC2674_p3	Raphanus raphanistrum	Aldehyde dehydrogenases cysteine active site	3
Medtr4g134460.1	Medicago truncatula	Aspartate and glutamate racemases signature 1	3
XP_010545324.1	Tarenaya hassleriana	Aspartate and glutamate racemases signature 1	3
XP_010545325.1	Tarenaya hassleriana	Aspartate and glutamate racemases signature 1	3
Pavir.J21162	Panicum virgatum	pfkB family of carbohydrate kinases signature 2	3
Thhalv10006408m	Thellungiella halophila	pfkB family of carbohydrate kinases signature 2	3
Thhalv10006408m	Eutrema salsugineum	pfkB family of carbohydrate kinases signature 2	3
AUR62000898	Chenopodium quinoa	Signal peptidases I serine active site	3
Cucsa.284890.1	Cucumis sativus	Signal peptidases I serine active site	3
scaffold02306-augustus-gene-0.21	Castanea mollissima	Signal peptidases I serine active site	3
OB07G32110.1	Oryza brachyanta	Signal peptidases I signature 3	3
GSBRNA2T00106219001	Brassica napus	Signal peptidases I signature 3	3
OB07G32110.1	Oryza brachyantha	Signal peptidases I signature 3	3
LOC_Os01g47670	Oryza sativa	Inorganic pyrophosphatase signature	2
Thhalv10009374m	Eutrema salsugineum	Inorganic pyrophosphatase signature	2
XP_010916182.1	Elaeis guineensi	4Fe-4S ferredoxin-type iron-sulfur binding domain profile	2
XP_010916183.1	Elaeis guineensi	4Fe-4S ferredoxin-type iron-sulfur binding domain profile	2
Aradu.Y1DM8	Arachis duranensis	ABC transporters family signature	2
Araip.HYM8C	Arachis ipaensis	ABC transporters family signature	2
mrna03833-1-v1-0-hybrid	Fragaria vesca	Adenosine and AMP deaminase signature	2
PSME_00042313-RA	Pseudotsuga menziesii	Adenosine and AMP deaminase signature	2
Brast02G382000.1.p	Brachypodium stacei	Aspartokinase signature	2
Brast02G383700.1.p	Brachypodium stacei	Aspartokinase signature	2
Gh_A12G1049	Gossypium hirsutum	ATP synthase alpha and beta subunits signature	2
Sopim08g008660.0.1	Solanum pimpinellifolium	ATP synthase alpha and beta subunits signature	2
Pbr032225.1	Pyrus bretschneideri	ATP-dependent DNA ligase AMP-binding site	2
Pbr032225.1	Pyrus bretschneideri	ATP-dependent DNA ligase AMP-binding site	2
MLOC_19933.1	Hordeum vulgare	Beta-ketoacyl synthases active site	2
MLOC_19933.1	Hordeum vulgare	Beta-ketoacyl synthases active site	2
Sobic.003G105800.1.p	Sorghum bicolor	Endopeptidase Clp serine active site	2
GRMZM2G123246_P01	Vzea mays	Endopeptidase Clp serine active site	2
MA_18939g0010	Picea abies	Fumarate lyases signature	2
Rsa1.0_01603.1_g00007.1	Raphanus sativus	Fumarate lyases signature	2
Kalax-0686s0005.1.p	Kalanchoe marnieriana	Hemopexin domain signature	2
Kalax-0609s0006.1.p	Kalanchoe marnieriana	Hemopexin domain signature	2
Csa16g023250.1	Camelina sativa	Neutral zinc metallopeptidases, zinc-binding region signature	2
Ote100091280041	Ocimum tenuiflorum	Neutral zinc metallopeptidases, zinc-binding region signature	2
Neem_8133_f_4	Azadirachta indica	Nt-dnaJ domain signature	2
FANhyb_rscf00000018.1.g00013.1	Fragaria ananassa	Nt-dnaJ domain signature	2
KFK41460.1	Arabis alpina	Polygalacturonase active site	2
Rsa1.0_00061.1_g00015.1	Raphanus sativus	Polygalacturonase active site	2
Si039061m	Setaria italica	Regulator of chromosome condensation (RCC1) signature 2	2
Seita.9G169600.1.p	Setaria italica	Regulator of chromosome condensation (RCC1) signature 2	2
Cotton_A_00183_BGI-A2_v1.0	Gossypium arboreum	Ribosomal protein L31 signature	2
Gh_A01G0250	Gossypium hirsutum	Ribosomal protein L31 signature	2
PH01000491G0390	Phyllostachys heterocycla	Rubredoxin signature	2
PH01000491G0390	Phyllostachys heterocycla	Rubredoxin signature	2
KZV46422.1	Dorcoceras hygrometricum	Serine/Threonine protein kinases active-site signature	2
Gh_D11G0701	Gossypium hirsutum	Serine/Threonine protein kinases active-site signature	2
OMERI04G25580.2	Oryza meridionalis	Sigma-54 interaction domain ATP-binding region A signature	2
RrC3821_p1	Raphanus raphanistrum	Sigma-54 interaction domain ATP-binding region A signature	2
Kalax-0139s0008.1.p	Kalanchoe marnieriana	Tubulin subunits alpha, beta, and gamma signature	2
Kalax-0355s0005.1.p	Kalanchoe marnieriana	Tubulin subunits alpha, beta, and gamma signature	2
XP_016502907.1	Nicotiana tabacum	Tubulin-beta mRNA autoregulation signal	2
Zmw_sc03169.1.g00010.1	Zoysia matrella	Tubulin-beta mRNA autoregulation signal	2
PDK_30s663981g010	Phoenix dactylifera	Zinc-containing alcohol dehydrogenases signature	2
PDK_30s663981g010	Phoenix dactylifera	Zinc-containing alcohol dehydrogenases signature	2
Pavir.Ha00781	Panicum virgatum	Aldehyde dehydrogenases cysteine active site	1
XP_013638893.1	Brassica oleracea	Antenna complexes beta subunits signature	1
Prupe.2G196600.1.p	Prunus persica	ATP synthase alpha and beta subunits signature	1
Pavir.J01198	Panicum virgatum	Cysteine proteases inhibitors signature	1
GSMUA_Achr9P20400_001	Musa acuminata	Endopeptidase Clp serine active site	1
ACHN289231	Actinidia chinensis	Heavy-metal-associated domain	1
Niben101Scf07168g02012.1	Nicotiana benthamiana	Lipocalin signature	1
XP_011088938.1	Sesamum indicum	Pancreatic trypsin inhibitor (Kunitz) family signature	1
KHN08560.1	Glycine soja	Putative AMP-binding domain signature	1
MLOC_75795.1	Hordeum vulgare	Zinc carboxypeptidases, zinc-binding region 2 signature	1
Vradi01g03390.1	Vigna radiata	2Fe-2S ferredoxin-type iron-sulfur binding region signature	1
FANhyb_rscf00000665.1.g00005.1	Fragaria ananassa	2-oxo acid dehydrogenases acyltransferase component lipoyl binding site	1
GSVIVT01001264001	Vitis vinifera	7,8-dihydro-6-hydroxymethylpterin-pyrophosphokinase signature	1
Zosma69g00740	Zostera marina	Adipokinetic hormone family signature	1
Rsa1.0_00285.1_g00018.1	Raphanus sativus	Aldehyde dehydrogenases cysteine active site	1
GSBRNA2T00104607001	Brassica napus	Aldehyde dehydrogenases glutamic acid active site	1
Carubv10012206m	Capsella rubella	Aminoacyl-transfer RNA synthetases class-I signature	1
XP_009146239.1	Brassica rapa	Antenna complexes beta subunits signature	1
Zmw_sc05821.1.g00010.1	Zoysia matrella	ArgE / dapE / ACY1 / CPG2 / yscS family signature 1	1
Zpz_sc00055.1.g00240.1.am.mkhc	Zoysia pacifica	ArgE / dapE / ACY1 / CPG2 / yscS family signature 1	1
EMT33859	Aegilops tauschii	ATP Binding site and proton acceptor	1
Spipo1G0084400	Spirodela polyrhiza	Bacterial regulatory proteins, araC family signature	1
Thecc1EG018508t	Theobroma cacao	C-5 cytosine-specific DNA methylases active site	1
Aqcoe1G058100.1.p	Aquilegiacoerulea	Cadherin domain signature	1
KFK30695.1	Arabis alpina	Carbamoyl-phosphate synthase subdomain signature 2	1
Zjn_sc00068.1.g03510.1.sm.mk	Zoysia japonica	Cysteine proteases inhibitors signature	1
Niben101Scf07508g02004.1	Nicotiana benthamiana	FGGY family of carbohydrate kinases signature 2	1
GSMUA_Achr10P10790_001	Musa acuminata	GHMP kinases putative ATP-binding domain	1
Peinf101Scf00337g03028.1	Petunia inflata	Glucoamylase active site region signature	1
Cucsa.083540.1	Cucumis sativus	Glyceraldehyde 3-phosphate dehydrogenase active	1
ONIVA05G06750.1	Oryza nivara	Glycoprotease family signature	1
Cc08_g16900	Coffea canephora	Glycosyl hydrolases family 5 signature	1
30147.m014211	Ricinus communis	Glycosyl hydrolases family 9 active sites signature 2	1
GSVIVT01026495001	Vitis vinifera	Iron-containing alcohol dehydrogenases signature 1	1
KFK42489.1	Arabis alpina	Mannitol dehydrogenases signature	1
EPS67213.1	Genlisea aurea	Peroxidases active site signature	1
Ciclev10008619m	Citrus clementina	pfkB family of carbohydrate kinases signature 1	1
Zpz_sc00266.1.g00320.1.am.mk	Zoysia pacifica	Phospholipase A2 histidine active site	1
Sobic.005G041000.1.p	Sorghum bicolor	Polyprenyl synthases signature 1	1
.XP_010536267.1	Tarenaya hassleriana	PPM-type phosphatase domain signature	1
Glyma-13G243200.1.p	Glycine max	Putative AMP-binding domain signature	1
GRMZM2G156977_P01	Zea mays	Ribosomal protein L24e signature	1
KN539025.1	Oryza longistaminata	Ribosomal protein L36 signature	1
RrC831_p3	Raphanus raphanistrum	Ribosomal protein S10 signature	1
Cotton_A_09649_BGI-A2_v1.0	Gossypium arboreum	Ribosomal protein S19e signature	1
Zjn_sc00034.1.g02530.1.am.mk	Zoysia japonica	Ribosomal protein S8 signature	1
Spipo0G0093000	Spirodela polyrhiza	Ribosome-binding factor A signature	1
cassava4-1_025821m	Manihot esculenta	Serine proteases, trypsin family, serine active site	1
XP_010551540.1	Tarenaya hassleriana	Serine/threonine specific protein phosphatases signature	1
XP_013583708.1	Brassica oleracea	Signal peptidases I signature 3	1
Tp57577_TGAC_v2_mRNA33521	Trifolium pratense	Soybean trypsin inhibitor (Kunitz) protease inhibitors family signature	1
Aqcoe3G142100.1.p	Aquilegiacoerulea	SRP54-type proteins GTP-binding domain signature	1
EcC047434.20	Eucalyptus camaldulensis	Sugar transport proteins signature 2	1
Eucgr-I01940.1.p	Eucalyptus grandis	Sugar transport proteins signature 2	1
KHN21163.1	Glycine soja	Synaptobrevin signature	1
TRAES3BF073600100CFD_t1	Triticum aestivum	Syntaxin / epimorphin family signature	1
Zosma1g02650	Zostera marina	Translationally controlled tumor protein (TCTP) domain signature 2	1
KFK37142.1	Arabis alpina	Trp-Asp (WD) repeats signature	1
Do016529.1	Dichanthelium oligosanthes	Zinc finger BED-type profile	1
Araip.9MG9F	Arachis ipaensis	Zinc finger C2H2 type domain signature	1
Araha.61839s0001.1.p	Arabidopsis halleri		0
OB11G21460.1	Oryza brachyantha		0
