# Supplementary material for: Genomics, molecular and evolutionary perspective of NAC transcription factors
Source: PLoS One. 2020 Apr 10;15(4):e0231425. doi: 10.1371/journal.pone.0231425 (PMC7147800; doi:10.1371/journal.pone.0231425)
Supplement: S4 File — (XLSX) [file pone.0231425.s008.xlsx]

## Sheet: Sheet1
Codon	Count	RSCU	Species
UUU(F)	11.4	0.95	Actinidia chinensis
UUC(F)	12.6	1.05	Actinidia chinensis
UUA(L)	7.7	0.92	Actinidia chinensis
UUG(L)	9.9	1.18	Actinidia chinensis
CUU(L)	11.7	1.38	Actinidia chinensis
CUC(L)	5.4	0.64	Actinidia chinensis
CUA(L)	8.8	1.04	Actinidia chinensis
CUG(L)	7	0.84	Actinidia chinensis
AUU(I)	6.3	1.06	Actinidia chinensis
AUC(I)	6.3	1.06	Actinidia chinensis
AUA(I)	5.1	0.87	Actinidia chinensis
AUG(M)	8.8	1	Actinidia chinensis
GUU(V)	3.9	2.5	Actinidia chinensis
GUC(V)	1.1	0.7	Actinidia chinensis
GUA(V)	0.6	0.38	Actinidia chinensis
GUG(V)	0.7	0.42	Actinidia chinensis
UCU(S)	12.5	2.76	Actinidia chinensis
UCC(S)	5	1.11	Actinidia chinensis
UCA(S)	5.5	1.22	Actinidia chinensis
UCG(S)	0	0	Actinidia chinensis
CCU(P)	4.7	4	Actinidia chinensis
CCC(P)	0	0	Actinidia chinensis
CCA(P)	0	0	Actinidia chinensis
CCG(P)	0	0	Actinidia chinensis
ACU(T)	6.2	2.79	Actinidia chinensis
ACC(T)	0.9	0.42	Actinidia chinensis
ACA(T)	1.8	0.79	Actinidia chinensis
ACG(T)	0	0	Actinidia chinensis
GCU(A)	3.7	2.92	Actinidia chinensis
GCC(A)	0.6	0.49	Actinidia chinensis
GCA(A)	0.8	0.59	Actinidia chinensis
GCG(A)	0	0	Actinidia chinensis
UAU(Y)	7.3	1.35	Actinidia chinensis
UAC(Y)	3.5	0.65	Actinidia chinensis
UAA(*)	8.5	1.22	Actinidia chinensis
UAG(*)	2.5	0.35	Actinidia chinensis
CAU(H)	2.3	2	Actinidia chinensis
CAC(H)	0	0	Actinidia chinensis
CAA(Q)	2.7	2	Actinidia chinensis
CAG(Q)	0	0	Actinidia chinensis
AAU(N)	7.2	1.29	Actinidia chinensis
AAC(N)	4	0.71	Actinidia chinensis
AAA(K)	6.9	0.85	Actinidia chinensis
AAG(K)	9.3	1.15	Actinidia chinensis
GAU(D)	8.8	1.56	Actinidia chinensis
GAC(D)	2.5	0.44	Actinidia chinensis
GAA(E)	10.7	1.47	Actinidia chinensis
GAG(E)	3.8	0.53	Actinidia chinensis
UGU(C)	6.4	1.29	Actinidia chinensis
UGC(C)	3.5	0.71	Actinidia chinensis
UGA(*)	10	1.43	Actinidia chinensis
UGG(W)	8.7	1	Actinidia chinensis
CGU(R)	0	0	Actinidia chinensis
CGC(R)	0	0	Actinidia chinensis
CGA(R)	0	0	Actinidia chinensis
CGG(R)	0	0	Actinidia chinensis
AGU(S)	2.2	0.49	Actinidia chinensis
AGC(S)	1.9	0.43	Actinidia chinensis
AGA(R)	9.1	4.62	Actinidia chinensis
AGG(R)	2.7	1.38	Actinidia chinensis
GGU(G)	1	0.4	Actinidia chinensis
GGC(G)	0.8	0.32	Actinidia chinensis
GGA(G)	7.2	2.85	Actinidia chinensis
GGG(G)	1.1	0.44	Actinidia chinensis
UUU(F)	8.7	0.71	Aegilops tauschii
UUC(F)	15.8	1.29	Aegilops tauschii
UUA(L)	7.6	1.99	Aegilops tauschii
UUG(L)	5.7	1.49	Aegilops tauschii
CUU(L)	3	0.78	Aegilops tauschii
CUC(L)	1.4	0.38	Aegilops tauschii
CUA(L)	2.2	0.58	Aegilops tauschii
CUG(L)	3	0.78	Aegilops tauschii
AUU(I)	3.2	1.01	Aegilops tauschii
AUC(I)	4.2	1.33	Aegilops tauschii
AUA(I)	2.1	0.67	Aegilops tauschii
AUG(M)	3.7	1	Aegilops tauschii
GUU(V)	2.8	1.96	Aegilops tauschii
GUC(V)	1.3	0.92	Aegilops tauschii
GUA(V)	0.9	0.67	Aegilops tauschii
UCU(S)	14.6	1.93	Aegilops tauschii
UCC(S)	12.3	1.63	Aegilops tauschii
UCA(S)	11.5	1.53	Aegilops tauschii
UCG(S)	0	0	Aegilops tauschii
CCU(P)	3.7	4	Aegilops tauschii
CCC(P)	0	0	Aegilops tauschii
CCA(P)	0	0	Aegilops tauschii
CCG(P)	0	0	Aegilops tauschii
ACU(T)	6.1	1.79	Aegilops tauschii
ACC(T)	2.9	0.84	Aegilops tauschii
ACA(T)	4.7	1.37	Aegilops tauschii
ACG(T)	0	0	Aegilops tauschii
GCU(A)	3.8	2.5	Aegilops tauschii
GCC(A)	1	0.66	Aegilops tauschii
GCA(A)	1.3	0.84	Aegilops tauschii
UAU(Y)	9.6	1.08	Aegilops tauschii
UAC(Y)	8.2	0.92	Aegilops tauschii
UAA(*)	11.8	0.88	Aegilops tauschii
UAG(*)	7.5	0.56	Aegilops tauschii
CAU(H)	1.3	2	Aegilops tauschii
CAC(H)	0	0	Aegilops tauschii
CAA(Q)	1.3	2	Aegilops tauschii
CAG(Q)	0	0	Aegilops tauschii
AAU(N)	3.7	1.13	Aegilops tauschii
AAC(N)	2.9	0.87	Aegilops tauschii
AAA(K)	5.2	1.15	Aegilops tauschii
AAG(K)	3.8	0.85	Aegilops tauschii
GAU(D)	3.5	1.41	Aegilops tauschii
GAC(D)	1.4	0.59	Aegilops tauschii
GAA(E)	6.2	1.33	Aegilops tauschii
UGU(C)	8	0.7	Aegilops tauschii
UGC(C)	14.9	1.3	Aegilops tauschii
UGA(*)	20.7	1.55	Aegilops tauschii
UGG(W)	13.5	1	Aegilops tauschii
CGU(R)	0	0	Aegilops tauschii
CGC(R)	0	0	Aegilops tauschii
CGA(R)	0	0	Aegilops tauschii
CGG(R)	0	0	Aegilops tauschii
AGU(S)	2.6	0.34	Aegilops tauschii
AGC(S)	4.3	0.57	Aegilops tauschii
AGA(R)	10.4	3.97	Aegilops tauschii
AGG(R)	5.3	2.03	Aegilops tauschii
GGU(G)	1.3	0.57	Aegilops tauschii
GGC(G)	1.4	0.63	Aegilops tauschii
GGA(G)	5.4	2.39	Aegilops tauschii
GUG(V)	0.6	0.44	Aegilops tauschii
GCG(A)	0	0	Aegilops tauschii
GAG(E)	3.1	0.67	Aegilops tauschii
GGG(G)	0.9	0.41	Aegilops tauschii
UUU(F)	12.8	1.54	Aethionema arabicum
UUC(F)	3.8	0.46	Aethionema arabicum
UUA(L)	5.9	0.84	Aethionema arabicum
UUG(L)	5.4	0.76	Aethionema arabicum
CUU(L)	17.9	2.54	Aethionema arabicum
CUC(L)	3.9	0.56	Aethionema arabicum
CUA(L)	5	0.71	Aethionema arabicum
CUG(L)	4.2	0.6	Aethionema arabicum
AUU(I)	12.5	1.84	Aethionema arabicum
AUC(I)	2.9	0.43	Aethionema arabicum
AUA(I)	5	0.73	Aethionema arabicum
AUG(M)	8.4	1	Aethionema arabicum
GUU(V)	11.6	3.63	Aethionema arabicum
GUC(V)	0.3	0.1	Aethionema arabicum
GUA(V)	0.5	0.16	Aethionema arabicum
GUG(V)	0.4	0.12	Aethionema arabicum
UCU(S)	22.7	5.12	Aethionema arabicum
UCC(S)	1.2	0.26	Aethionema arabicum
UCA(S)	0.6	0.13	Aethionema arabicum
UCG(S)	0	0	Aethionema arabicum
CCU(P)	12.3	4	Aethionema arabicum
CCC(P)	0	0	Aethionema arabicum
CCA(P)	0	0	Aethionema arabicum
CCG(P)	0	0	Aethionema arabicum
ACU(T)	11.8	3.81	Aethionema arabicum
ACC(T)	0.5	0.15	Aethionema arabicum
ACA(T)	0.1	0.04	Aethionema arabicum
ACG(T)	0	0	Aethionema arabicum
GCU(A)	8.7	3.94	Aethionema arabicum
GCC(A)	0.1	0.03	Aethionema arabicum
GCA(A)	0.1	0.03	Aethionema arabicum
GCG(A)	0	0	Aethionema arabicum
UAU(Y)	8.3	1.75	Aethionema arabicum
UAC(Y)	1.2	0.25	Aethionema arabicum
UAA(*)	1.6	0.81	Aethionema arabicum
UAG(*)	0.4	0.21	Aethionema arabicum
CAU(H)	6.3	2	Aethionema arabicum
CAC(H)	0	0	Aethionema arabicum
CAA(Q)	8.8	2	Aethionema arabicum
CAG(Q)	0	0	Aethionema arabicum
AAU(N)	17.2	1.8	Aethionema arabicum
AAC(N)	1.9	0.2	Aethionema arabicum
AAA(K)	3.1	0.35	Aethionema arabicum
AAG(K)	14.6	1.65	Aethionema arabicum
GAU(D)	13.9	1.74	Aethionema arabicum
GAC(D)	2.1	0.26	Aethionema arabicum
GAA(E)	19.1	1.68	Aethionema arabicum
GAG(E)	3.6	0.32	Aethionema arabicum
UGU(C)	4.5	1.52	Aethionema arabicum
UGC(C)	1.4	0.48	Aethionema arabicum
UGA(*)	4	1.98	Aethionema arabicum
UGG(W)	5.2	1	Aethionema arabicum
CGU(R)	0	0	Aethionema arabicum
CGC(R)	0	0	Aethionema arabicum
CGA(R)	0	0	Aethionema arabicum
CGG(R)	0	0	Aethionema arabicum
AGU(S)	1.3	0.29	Aethionema arabicum
AGC(S)	0.9	0.2	Aethionema arabicum
AGA(R)	14.3	4.93	Aethionema arabicum
AGG(R)	3.1	1.07	Aethionema arabicum
GGU(G)	0.9	0.22	Aethionema arabicum
GGC(G)	0.2	0.04	Aethionema arabicum
GGA(G)	13.7	3.39	Aethionema arabicum
GGG(G)	1.4	0.35	Aethionema arabicum
UUU(F)	13.5	1.09	Amaranthus hypochondriacus
UUC(F)	11.3	0.91	Amaranthus hypochondriacus
UUA(L)	13.1	0.92	Amaranthus hypochondriacus
UUG(L)	14.8	1.04	Amaranthus hypochondriacus
CUU(L)	15.3	1.08	Amaranthus hypochondriacus
CUC(L)	11.1	0.78	Amaranthus hypochondriacus
CUA(L)	16.2	1.14	Amaranthus hypochondriacus
CUG(L)	14.9	1.05	Amaranthus hypochondriacus
AUU(I)	8.7	0.8	Amaranthus hypochondriacus
AUC(I)	11.8	1.08	Amaranthus hypochondriacus
AUA(I)	12.2	1.12	Amaranthus hypochondriacus
AUG(M)	14.4	1	Amaranthus hypochondriacus
GUU(V)	1.8	1.33	Amaranthus hypochondriacus
GUC(V)	1.2	0.84	Amaranthus hypochondriacus
GUA(V)	1.5	1.09	Amaranthus hypochondriacus
GUG(V)	1	0.74	Amaranthus hypochondriacus
UCU(S)	4.5	2.53	Amaranthus hypochondriacus
UCC(S)	0.9	0.49	Amaranthus hypochondriacus
UCA(S)	1.3	0.71	Amaranthus hypochondriacus
UCG(S)	0	0	Amaranthus hypochondriacus
CCU(P)	3.9	4	Amaranthus hypochondriacus
CCC(P)	0	0	Amaranthus hypochondriacus
CCA(P)	0	0	Amaranthus hypochondriacus
CCG(P)	0	0	Amaranthus hypochondriacus
ACU(T)	2.7	3.28	Amaranthus hypochondriacus
ACC(T)	0.3	0.36	Amaranthus hypochondriacus
ACA(T)	0.3	0.36	Amaranthus hypochondriacus
ACG(T)	0	0	Amaranthus hypochondriacus
GCU(A)	1.2	3.41	Amaranthus hypochondriacus
GCC(A)	0.1	0.33	Amaranthus hypochondriacus
GCA(A)	0.1	0.26	Amaranthus hypochondriacus
GCG(A)	0	0	Amaranthus hypochondriacus
UAU(Y)	1.5	1.44	Amaranthus hypochondriacus
UAC(Y)	0.6	0.56	Amaranthus hypochondriacus
UAA(*)	1.9	0.91	Amaranthus hypochondriacus
UAG(*)	0.9	0.41	Amaranthus hypochondriacus
CAU(H)	0.6	2	Amaranthus hypochondriacus
CAC(H)	0	0	Amaranthus hypochondriacus
CAA(Q)	1.2	2	Amaranthus hypochondriacus
CAG(Q)	0	0	Amaranthus hypochondriacus
AAU(N)	6.2	0.98	Amaranthus hypochondriacus
AAC(N)	6.4	1.02	Amaranthus hypochondriacus
AAA(K)	6.6	0.86	Amaranthus hypochondriacus
AAG(K)	8.7	1.14	Amaranthus hypochondriacus
GAU(D)	5.9	1.22	Amaranthus hypochondriacus
GAC(D)	3.8	0.78	Amaranthus hypochondriacus
GAA(E)	9.3	1.1	Amaranthus hypochondriacus
GAG(E)	7.5	0.9	Amaranthus hypochondriacus
UGU(C)	2.4	1.09	Amaranthus hypochondriacus
UGC(C)	2	0.91	Amaranthus hypochondriacus
UGA(*)	3.6	1.69	Amaranthus hypochondriacus
UGG(W)	3.1	1	Amaranthus hypochondriacus
CGU(R)	0	0	Amaranthus hypochondriacus
CGC(R)	0	0	Amaranthus hypochondriacus
CGA(R)	0	0	Amaranthus hypochondriacus
CGG(R)	0	0	Amaranthus hypochondriacus
AGU(S)	2.3	1.29	Amaranthus hypochondriacus
AGC(S)	1.8	0.98	Amaranthus hypochondriacus
AGA(R)	7.7	3.95	Amaranthus hypochondriacus
AGG(R)	4	2.05	Amaranthus hypochondriacus
GGU(G)	0.3	0.18	Amaranthus hypochondriacus
GGC(G)	0.3	0.17	Amaranthus hypochondriacus
GGA(G)	3.9	2.57	Amaranthus hypochondriacus
GGG(G)	1.6	1.09	Amaranthus hypochondriacus
UUU(F)	0	0	Amborella trichopoda
UUC(F)	9.9	2	Amborella trichopoda
UUA(L)	0	0	Amborella trichopoda
UUG(L)	0	0	Amborella trichopoda
CUU(L)	0.1	0.06	Amborella trichopoda
CUC(L)	0	0	Amborella trichopoda
CUA(L)	0.2	0.07	Amborella trichopoda
CUG(L)	14.9	5.88	Amborella trichopoda
AUU(I)	0	0	Amborella trichopoda
AUC(I)	8.4	3	Amborella trichopoda
AUA(I)	0	0	Amborella trichopoda
AUG(M)	5.4	1	Amborella trichopoda
GUU(V)	0	0.02	Amborella trichopoda
GUC(V)	0	0	Amborella trichopoda
GUA(V)	0.1	0.03	Amborella trichopoda
GUG(V)	10.8	3.95	Amborella trichopoda
UCU(S)	0.8	0.16	Amborella trichopoda
UCC(S)	2.3	0.49	Amborella trichopoda
UCA(S)	2.7	0.58	Amborella trichopoda
UCG(S)	2.7	0.58	Amborella trichopoda
CCU(P)	2.2	0.27	Amborella trichopoda
CCC(P)	19.2	2.35	Amborella trichopoda
CCA(P)	7	0.86	Amborella trichopoda
CCG(P)	4.3	0.53	Amborella trichopoda
ACU(T)	2.2	0.29	Amborella trichopoda
ACC(T)	17	2.24	Amborella trichopoda
ACA(T)	6.3	0.82	Amborella trichopoda
ACG(T)	4.9	0.65	Amborella trichopoda
GCU(A)	2.2	0.29	Amborella trichopoda
GCC(A)	15	1.95	Amborella trichopoda
GCA(A)	7.6	1	Amborella trichopoda
GCG(A)	5.9	0.77	Amborella trichopoda
UAU(Y)	0	0	Amborella trichopoda
UAC(Y)	8.5	2	Amborella trichopoda
UAA(*)	0	0	Amborella trichopoda
UAG(*)	0	0	Amborella trichopoda
CAU(H)	0.3	0.09	Amborella trichopoda
CAC(H)	6.3	1.91	Amborella trichopoda
CAA(Q)	0.5	0.14	Amborella trichopoda
CAG(Q)	7.2	1.86	Amborella trichopoda
AAU(N)	0	0	Amborella trichopoda
AAC(N)	8.8	2	Amborella trichopoda
AAA(K)	0	0	Amborella trichopoda
AAG(K)	16.1	2	Amborella trichopoda
GAU(D)	0.2	0.03	Amborella trichopoda
GAC(D)	13.5	1.97	Amborella trichopoda
GAA(E)	0.2	0.02	Amborella trichopoda
GAG(E)	15.7	1.98	Amborella trichopoda
UGU(C)	1.5	0.37	Amborella trichopoda
UGC(C)	6.7	1.63	Amborella trichopoda
UGA(*)	6.1	3	Amborella trichopoda
UGG(W)	10.8	1	Amborella trichopoda
CGU(R)	0.2	0.04	Amborella trichopoda
CGC(R)	0.2	0.04	Amborella trichopoda
CGA(R)	0.7	0.16	Amborella trichopoda
CGG(R)	0.7	0.16	Amborella trichopoda
AGU(S)	1.6	0.33	Amborella trichopoda
AGC(S)	18.2	3.86	Amborella trichopoda
AGA(R)	5.7	1.31	Amborella trichopoda
AGG(R)	18.8	4.28	Amborella trichopoda
GGU(G)	0.6	0.11	Amborella trichopoda
GGC(G)	17.1	3.13	Amborella trichopoda
GGA(G)	2	0.37	Amborella trichopoda
GGG(G)	2.1	0.39	Amborella trichopoda
UUU(F)	0	0	Ananas comosus
UUC(F)	9	2	Ananas comosus
UUA(L)	0	0	Ananas comosus
UUG(L)	0	0	Ananas comosus
CUU(L)	3.7	0.9	Ananas comosus
CUC(L)	0	0	Ananas comosus
CUA(L)	2.5	0.62	Ananas comosus
CUG(L)	18.5	4.48	Ananas comosus
AUU(I)	0	0	Ananas comosus
AUC(I)	6.6	3	Ananas comosus
AUA(I)	0	0	Ananas comosus
AUG(M)	4.4	1	Ananas comosus
GUU(V)	1.1	0.31	Ananas comosus
GUC(V)	0	0	Ananas comosus
GUA(V)	1.8	0.5	Ananas comosus
GUG(V)	11.1	3.19	Ananas comosus
UCU(S)	0.1	0.02	Ananas comosus
UCC(S)	0.1	0.03	Ananas comosus
UCA(S)	0.1	0.02	Ananas comosus
UCG(S)	0.1	0.02	Ananas comosus
CCU(P)	5.9	0.81	Ananas comosus
CCC(P)	17.5	2.43	Ananas comosus
CCA(P)	4.9	0.67	Ananas comosus
CCG(P)	0.6	0.08	Ananas comosus
ACU(T)	0.8	0.31	Ananas comosus
ACC(T)	7.9	3.19	Ananas comosus
ACA(T)	0.3	0.11	Ananas comosus
ACG(T)	1	0.4	Ananas comosus
GCU(A)	3	0.58	Ananas comosus
GCC(A)	14.3	2.76	Ananas comosus
GCA(A)	2.8	0.55	Ananas comosus
GCG(A)	0.5	0.1	Ananas comosus
UAU(Y)	0	0	Ananas comosus
UAC(Y)	6.7	2	Ananas comosus
UAA(*)	0	0	Ananas comosus
UAG(*)	0	0	Ananas comosus
CAU(H)	5.1	0.7	Ananas comosus
CAC(H)	9.5	1.3	Ananas comosus
CAA(Q)	9.7	0.6	Ananas comosus
CAG(Q)	22.4	1.4	Ananas comosus
AAU(N)	0	0	Ananas comosus
AAC(N)	8.2	2	Ananas comosus
AAA(K)	0	0	Ananas comosus
AAG(K)	5.9	2	Ananas comosus
GAU(D)	3.9	0.49	Ananas comosus
GAC(D)	12.1	1.51	Ananas comosus
GAA(E)	8.1	0.63	Ananas comosus
GAG(E)	17.6	1.37	Ananas comosus
UGU(C)	0	0	Ananas comosus
UGC(C)	3.6	2	Ananas comosus
UGA(*)	0.1	3	Ananas comosus
UGG(W)	2.6	1	Ananas comosus
CGU(R)	3.5	0.63	Ananas comosus
CGC(R)	4.8	0.87	Ananas comosus
CGA(R)	9.8	1.78	Ananas comosus
CGG(R)	5.6	1.02	Ananas comosus
AGU(S)	0.2	0.05	Ananas comosus
AGC(S)	17.4	5.87	Ananas comosus
AGA(R)	0.9	0.17	Ananas comosus
AGG(R)	8.3	1.52	Ananas comosus
GGU(G)	4.2	0.57	Ananas comosus
GGC(G)	13.7	1.86	Ananas comosus
GGA(G)	8.3	1.13	Ananas comosus
GGG(G)	3.3	0.44	Ananas comosus
UUU(F)	13.1	1.34	Aquilegia coerulea
UUC(F)	6.5	0.66	Aquilegia coerulea
UUA(L)	3	0.67	Aquilegia coerulea
UUG(L)	2	0.44	Aquilegia coerulea
CUU(L)	19.8	4.4	Aquilegia coerulea
CUC(L)	0.8	0.18	Aquilegia coerulea
CUA(L)	0.8	0.17	Aquilegia coerulea
CUG(L)	0.7	0.14	Aquilegia coerulea
AUU(I)	11.6	2.44	Aquilegia coerulea
AUC(I)	1.8	0.38	Aquilegia coerulea
AUA(I)	0.8	0.17	Aquilegia coerulea
AUG(M)	7.2	1	Aquilegia coerulea
GUU(V)	11.1	3.69	Aquilegia coerulea
GUC(V)	0.6	0.18	Aquilegia coerulea
GUA(V)	0.2	0.07	Aquilegia coerulea
GUG(V)	0.2	0.06	Aquilegia coerulea
UCU(S)	23.7	4.21	Aquilegia coerulea
UCC(S)	3.5	0.62	Aquilegia coerulea
UCA(S)	5	0.88	Aquilegia coerulea
UCG(S)	0	0	Aquilegia coerulea
CCU(P)	14	4	Aquilegia coerulea
CCC(P)	0	0	Aquilegia coerulea
CCA(P)	0	0	Aquilegia coerulea
CCG(P)	0	0	Aquilegia coerulea
ACU(T)	14.2	3.34	Aquilegia coerulea
ACC(T)	1.2	0.28	Aquilegia coerulea
ACA(T)	1.6	0.38	Aquilegia coerulea
ACG(T)	0	0	Aquilegia coerulea
GCU(A)	10.2	3.76	Aquilegia coerulea
GCC(A)	0.3	0.1	Aquilegia coerulea
GCA(A)	0.4	0.14	Aquilegia coerulea
GCG(A)	0	0	Aquilegia coerulea
UAU(Y)	13.5	1.53	Aquilegia coerulea
UAC(Y)	4.1	0.47	Aquilegia coerulea
UAA(*)	6.9	1.23	Aquilegia coerulea
UAG(*)	3.5	0.62	Aquilegia coerulea
CAU(H)	5.8	2	Aquilegia coerulea
CAC(H)	0	0	Aquilegia coerulea
CAA(Q)	10.9	2	Aquilegia coerulea
CAG(Q)	0	0	Aquilegia coerulea
AAU(N)	13.9	1.81	Aquilegia coerulea
AAC(N)	1.4	0.19	Aquilegia coerulea
AAA(K)	2.5	0.24	Aquilegia coerulea
AAG(K)	18.1	1.76	Aquilegia coerulea
GAU(D)	17.4	1.95	Aquilegia coerulea
GAC(D)	0.5	0.05	Aquilegia coerulea
GAA(E)	19	1.89	Aquilegia coerulea
GAG(E)	1.1	0.11	Aquilegia coerulea
UGU(C)	7.1	1.42	Aquilegia coerulea
UGC(C)	2.9	0.58	Aquilegia coerulea
UGA(*)	6.5	1.16	Aquilegia coerulea
UGG(W)	7.8	1	Aquilegia coerulea
CGU(R)	0	0	Aquilegia coerulea
CGC(R)	0	0	Aquilegia coerulea
CGA(R)	0	0	Aquilegia coerulea
CGG(R)	0	0	Aquilegia coerulea
AGU(S)	0.8	0.14	Aquilegia coerulea
AGC(S)	0.8	0.14	Aquilegia coerulea
AGA(R)	12.2	5.52	Aquilegia coerulea
AGG(R)	1.1	0.48	Aquilegia coerulea
GGU(G)	0.4	0.09	Aquilegia coerulea
GGC(G)	0.4	0.1	Aquilegia coerulea
GGA(G)	14.7	3.69	Aquilegia coerulea
GGG(G)	0.4	0.11	Aquilegia coerulea
UUU(F)	11	0.8	Arabidopsis halleri
UUC(F)	16.6	1.2	Arabidopsis halleri
UUA(L)	10.5	1.46	Arabidopsis halleri
UUG(L)	9.5	1.32	Arabidopsis halleri
CUU(L)	4.6	0.64	Arabidopsis halleri
CUC(L)	5.1	0.71	Arabidopsis halleri
CUA(L)	6.8	0.95	Arabidopsis halleri
CUG(L)	6.6	0.92	Arabidopsis halleri
AUU(I)	4.7	0.73	Arabidopsis halleri
AUC(I)	8.1	1.26	Arabidopsis halleri
AUA(I)	6.5	1.01	Arabidopsis halleri
AUG(M)	6.6	1	Arabidopsis halleri
GUU(V)	1.2	1.08	Arabidopsis halleri
GUC(V)	1.3	1.16	Arabidopsis halleri
GUA(V)	1.4	1.27	Arabidopsis halleri
GUG(V)	0.6	0.49	Arabidopsis halleri
UUU(F)	0	0	Arabidopsis halleri
UCU(S)	8.3	1.8	Arabidopsis halleri
UCC(S)	5.3	1.15	Arabidopsis halleri
UCA(S)	8.2	1.77	Arabidopsis halleri
UCG(S)	0	0	Arabidopsis halleri
CCU(P)	0.9	4	Arabidopsis halleri
CCC(P)	0	0	Arabidopsis halleri
CCA(P)	0	0	Arabidopsis halleri
CCG(P)	0	0	Arabidopsis halleri
ACU(T)	4.2	1.92	Arabidopsis halleri
ACC(T)	1.7	0.77	Arabidopsis halleri
ACA(T)	2.8	1.31	Arabidopsis halleri
ACG(T)	0	0	Arabidopsis halleri
GCU(A)	1.3	2.17	Arabidopsis halleri
GCC(A)	0.5	0.79	Arabidopsis halleri
GCA(A)	0.6	1.04	Arabidopsis halleri
GCG(A)	0	0	Arabidopsis halleri
UCU(S)	2.9	0.46	Arabidopsis halleri
UAU(Y)	7.4	1.23	Arabidopsis halleri
UAC(Y)	4.7	0.77	Arabidopsis halleri
UAA(*)	9.9	1.13	Arabidopsis halleri
UAG(*)	2.8	0.33	Arabidopsis halleri
CAU(H)	0.3	2	Arabidopsis halleri
CAC(H)	0	0	Arabidopsis halleri
CAA(Q)	0.4	2	Arabidopsis halleri
CAG(Q)	0	0	Arabidopsis halleri
AAU(N)	4.9	1.07	Arabidopsis halleri
AAC(N)	4.3	0.93	Arabidopsis halleri
AAA(K)	6.4	0.92	Arabidopsis halleri
AAG(K)	7.5	1.08	Arabidopsis halleri
GAU(D)	5.2	1.45	Arabidopsis halleri
GAC(D)	2	0.55	Arabidopsis halleri
GAA(E)	6.4	1.23	Arabidopsis halleri
GAG(E)	4	0.77	Arabidopsis halleri
UAU(Y)	0	0	Arabidopsis halleri
UGU(C)	5.1	1.01	Arabidopsis halleri
UGC(C)	5	0.99	Arabidopsis halleri
UGA(*)	13.5	1.55	Arabidopsis halleri
UGG(W)	5.3	1	Arabidopsis halleri
CGU(R)	0	0	Arabidopsis halleri
CGC(R)	0	0	Arabidopsis halleri
CGA(R)	0	0	Arabidopsis halleri
CGG(R)	0	0	Arabidopsis halleri
AGU(S)	3.1	0.68	Arabidopsis halleri
AGC(S)	2.7	0.6	Arabidopsis halleri
AGA(R)	13.3	4.4	Arabidopsis halleri
AGG(R)	4.8	1.6	Arabidopsis halleri
GGU(G)	1.2	0.45	Arabidopsis halleri
GGC(G)	0.8	0.3	Arabidopsis halleri
GGA(G)	6.6	2.45	Arabidopsis halleri
GGG(G)	2.2	0.81	Arabidopsis halleri
UGU(C)	3.1	0.73	Arabidopsis halleri
UUC(F)	4	2	Arabidopsis lyrata
UUA(L)	0	0	Arabidopsis lyrata
UUG(L)	0	0	Arabidopsis lyrata
CUU(L)	0.1	0.1	Arabidopsis lyrata
CUC(L)	0	0	Arabidopsis lyrata
CUA(L)	0.1	0.08	Arabidopsis lyrata
CUG(L)	8.7	5.82	Arabidopsis lyrata
AUU(I)	0	0	Arabidopsis lyrata
AUC(I)	6	3	Arabidopsis lyrata
AUA(I)	0	0	Arabidopsis lyrata
AUG(M)	4.4	1	Arabidopsis lyrata
GUU(V)	0.1	0.06	Arabidopsis lyrata
GUC(V)	0	0	Arabidopsis lyrata
GUA(V)	0.1	0.07	Arabidopsis lyrata
GUG(V)	7.4	3.87	Arabidopsis lyrata
UCC(S)	2.8	0.44	Arabidopsis lyrata
UCA(S)	5.6	0.89	Arabidopsis lyrata
UCG(S)	3.4	0.54	Arabidopsis lyrata
CCU(P)	2.8	0.36	Arabidopsis lyrata
CCC(P)	10.9	1.41	Arabidopsis lyrata
CCA(P)	9.9	1.29	Arabidopsis lyrata
CCG(P)	7.2	0.93	Arabidopsis lyrata
ACU(T)	3.7	0.41	Arabidopsis lyrata
ACC(T)	15	1.66	Arabidopsis lyrata
ACA(T)	9.5	1.05	Arabidopsis lyrata
ACG(T)	7.9	0.87	Arabidopsis lyrata
GCU(A)	4.6	0.59	Arabidopsis lyrata
GCC(A)	9.7	1.26	Arabidopsis lyrata
GCA(A)	10.8	1.4	Arabidopsis lyrata
GCG(A)	5.8	0.75	Arabidopsis lyrata
UAC(Y)	4	2	Arabidopsis lyrata
UAA(*)	0	0	Arabidopsis lyrata
UAG(*)	0	0	Arabidopsis lyrata
CAU(H)	0.3	0.12	Arabidopsis lyrata
CAC(H)	4.8	1.88	Arabidopsis lyrata
CAA(Q)	0.9	0.24	Arabidopsis lyrata
CAG(Q)	6.6	1.76	Arabidopsis lyrata
AAU(N)	0	0	Arabidopsis lyrata
AAC(N)	8.7	2	Arabidopsis lyrata
AAA(K)	0	0	Arabidopsis lyrata
AAG(K)	6.9	2	Arabidopsis lyrata
GAU(D)	0.2	0.06	Arabidopsis lyrata
GAC(D)	8.4	1.94	Arabidopsis lyrata
GAA(E)	0.8	0.15	Arabidopsis lyrata
GAG(E)	10.1	1.85	Arabidopsis lyrata
UGC(C)	5.4	1.27	Arabidopsis lyrata
UGA(*)	8.3	3	Arabidopsis lyrata
UGG(W)	8	1	Arabidopsis lyrata
CGU(R)	0.3	0.07	Arabidopsis lyrata
CGC(R)	0.4	0.09	Arabidopsis lyrata
CGA(R)	1.1	0.23	Arabidopsis lyrata
CGG(R)	0.9	0.2	Arabidopsis lyrata
AGU(S)	3.4	0.54	Arabidopsis lyrata
AGC(S)	19.6	3.13	Arabidopsis lyrata
AGA(R)	10.6	2.29	Arabidopsis lyrata
AGG(R)	14.5	3.13	Arabidopsis lyrata
GGU(G)	2.5	0.45	Arabidopsis lyrata
GGC(G)	9.7	1.74	Arabidopsis lyrata
GGA(G)	6.5	1.16	Arabidopsis lyrata
GGG(G)	3.5	0.64	Arabidopsis lyrata
UUU(F)	0	0	Arabidopsis thaliana
UUC(F)	2.4	2	Arabidopsis thaliana
UUA(L)	0	0	Arabidopsis thaliana
UUG(L)	0	0	Arabidopsis thaliana
CUU(L)	5.1	1.51	Arabidopsis thaliana
CUC(L)	0	0	Arabidopsis thaliana
CUA(L)	2.8	0.85	Arabidopsis thaliana
CUG(L)	12.2	3.63	Arabidopsis thaliana
AUU(I)	0	0	Arabidopsis thaliana
AUC(I)	5.2	3	Arabidopsis thaliana
AUA(I)	0	0	Arabidopsis thaliana
AUG(M)	3.6	1	Arabidopsis thaliana
GUU(V)	2	0.63	Arabidopsis thaliana
GUC(V)	0	0	Arabidopsis thaliana
GUA(V)	1.5	0.46	Arabidopsis thaliana
GUG(V)	9.3	2.91	Arabidopsis thaliana
UCU(S)	0.2	0.08	Arabidopsis thaliana
UCC(S)	0.6	0.26	Arabidopsis thaliana
UCA(S)	1.6	0.64	Arabidopsis thaliana
UCG(S)	1.3	0.55	Arabidopsis thaliana
CCU(P)	6.3	0.81	Arabidopsis thaliana
CCC(P)	13.4	1.73	Arabidopsis thaliana
CCA(P)	9.2	1.19	Arabidopsis thaliana
CCG(P)	2.1	0.27	Arabidopsis thaliana
ACU(T)	0.7	0.19	Arabidopsis thaliana
ACC(T)	7.9	2.07	Arabidopsis thaliana
ACA(T)	3.9	1.02	Arabidopsis thaliana
ACG(T)	2.8	0.72	Arabidopsis thaliana
GCU(A)	4	0.72	Arabidopsis thaliana
GCC(A)	8.7	1.58	Arabidopsis thaliana
GCA(A)	7.1	1.3	Arabidopsis thaliana
GCG(A)	2.2	0.4	Arabidopsis thaliana
UAU(Y)	0	0	Arabidopsis thaliana
UAC(Y)	2.9	2	Arabidopsis thaliana
UAA(*)	0	0	Arabidopsis thaliana
UAG(*)	0	0	Arabidopsis thaliana
CAU(H)	4.5	0.73	Arabidopsis thaliana
CAC(H)	7.9	1.27	Arabidopsis thaliana
CAA(Q)	8.3	0.66	Arabidopsis thaliana
CAG(Q)	17	1.34	Arabidopsis thaliana
AAU(N)	0	0	Arabidopsis thaliana
AAC(N)	5.4	2	Arabidopsis thaliana
AAA(K)	0	0	Arabidopsis thaliana
AAG(K)	8.9	2	Arabidopsis thaliana
GAU(D)	3.5	0.49	Arabidopsis thaliana
GAC(D)	10.9	1.51	Arabidopsis thaliana
GAA(E)	5.9	0.56	Arabidopsis thaliana
GAG(E)	15.2	1.44	Arabidopsis thaliana
UGU(C)	0.4	0.21	Arabidopsis thaliana
UGC(C)	3.7	1.79	Arabidopsis thaliana
UGA(*)	3.1	3	Arabidopsis thaliana
UGG(W)	5	1	Arabidopsis thaliana
CGU(R)	3.7	0.64	Arabidopsis thaliana
CGC(R)	3.1	0.54	Arabidopsis thaliana
CGA(R)	8.8	1.53	Arabidopsis thaliana
CGG(R)	6.3	1.09	Arabidopsis thaliana
AGU(S)	0.6	0.24	Arabidopsis thaliana
AGC(S)	10.3	4.22	Arabidopsis thaliana
AGA(R)	4	0.69	Arabidopsis thaliana
AGG(R)	8.7	1.51	Arabidopsis thaliana
GGU(G)	2.3	0.4	Arabidopsis thaliana
GGC(G)	9.4	1.63	Arabidopsis thaliana
GGA(G)	8.2	1.42	Arabidopsis thaliana
GGG(G)	3.1	0.55	Arabidopsis thaliana
UUU(F)	13.8	1.32	Arabis alpina
UUC(F)	7.1	0.68	Arabis alpina
UUA(L)	3.6	0.67	Arabis alpina
UUG(L)	4.8	0.92	Arabis alpina
CUU(L)	14.8	2.8	Arabis alpina
CUC(L)	1.7	0.32	Arabis alpina
CUA(L)	3.9	0.73	Arabis alpina
CUG(L)	2.9	0.56	Arabis alpina
AUU(I)	9.1	1.75	Arabis alpina
AUC(I)	2.8	0.53	Arabis alpina
AUA(I)	3.7	0.72	Arabis alpina
AUG(M)	6.8	1	Arabis alpina
GUU(V)	9.2	3.49	Arabis alpina
GUC(V)	0.7	0.26	Arabis alpina
GUA(V)	0.3	0.12	Arabis alpina
GUG(V)	0.3	0.13	Arabis alpina
UCU(S)	22.3	4.08	Arabis alpina
UCC(S)	3.5	0.64	Arabis alpina
UCA(S)	3.9	0.71	Arabis alpina
UCG(S)	0	0	Arabis alpina
CCU(P)	9.9	4	Arabis alpina
CCC(P)	0	0	Arabis alpina
CCA(P)	0	0	Arabis alpina
CCG(P)	0	0	Arabis alpina
ACU(T)	11.5	3.37	Arabis alpina
ACC(T)	1.2	0.34	Arabis alpina
ACA(T)	1	0.29	Arabis alpina
ACG(T)	0	0	Arabis alpina
GCU(A)	8.6	3.43	Arabis alpina
GCC(A)	0.4	0.18	Arabis alpina
GCA(A)	1	0.4	Arabis alpina
GCG(A)	0	0	Arabis alpina
UAU(Y)	9.4	1.57	Arabis alpina
UAC(Y)	2.5	0.43	Arabis alpina
UAA(*)	8.1	1.15	Arabis alpina
UAG(*)	3.7	0.52	Arabis alpina
CAU(H)	5.2	2	Arabis alpina
CAC(H)	0	0	Arabis alpina
CAA(Q)	8	2	Arabis alpina
CAG(Q)	0	0	Arabis alpina
AAU(N)	12.5	1.81	Arabis alpina
AAC(N)	1.3	0.19	Arabis alpina
AAA(K)	4.1	0.59	Arabis alpina
AAG(K)	9.8	1.41	Arabis alpina
GAU(D)	13.8	1.8	Arabis alpina
GAC(D)	1.5	0.2	Arabis alpina
GAA(E)	20	1.76	Arabis alpina
GAG(E)	2.7	0.24	Arabis alpina
UGU(C)	5.4	1.41	Arabis alpina
UGC(C)	2.3	0.59	Arabis alpina
UGA(*)	9.4	1.33	Arabis alpina
UGG(W)	6.1	1	Arabis alpina
CGU(R)	0	0	Arabis alpina
CGC(R)	0	0	Arabis alpina
CGA(R)	0	0	Arabis alpina
CGG(R)	0	0	Arabis alpina
AGU(S)	1.8	0.34	Arabis alpina
AGC(S)	1.3	0.24	Arabis alpina
AGA(R)	13.4	4.86	Arabis alpina
AGG(R)	3.2	1.14	Arabis alpina
GGU(G)	1.5	0.43	Arabis alpina
GGC(G)	0.3	0.09	Arabis alpina
GGA(G)	11.9	3.33	Arabis alpina
GGG(G)	0.5	0.15	Arabis alpina
UUU(F)	12.2	1.47	Arachis duranensis
UUC(F)	4.4	0.53	Arachis duranensis
UUA(L)	0.9	0.26	Arachis duranensis
UUG(L)	1	0.31	Arachis duranensis
CUU(L)	18	5.31	Arachis duranensis
CUC(L)	0.1	0.04	Arachis duranensis
CUA(L)	0.1	0.03	Arachis duranensis
CUG(L)	0.2	0.07	Arachis duranensis
AUU(I)	11.9	2.64	Arachis duranensis
AUC(I)	1.3	0.29	Arachis duranensis
AUA(I)	0.3	0.07	Arachis duranensis
AUG(M)	6.3	1	Arachis duranensis
GUU(V)	13	3.77	Arachis duranensis
GUC(V)	0.6	0.18	Arachis duranensis
GUA(V)	0.1	0.03	Arachis duranensis
GUG(V)	0.1	0.02	Arachis duranensis
UCU(S)	23.6	4.75	Arachis duranensis
UCC(S)	1.9	0.38	Arachis duranensis
UCA(S)	2.7	0.55	Arachis duranensis
UCG(S)	0	0	Arachis duranensis
CCU(P)	14.1	4	Arachis duranensis
CCC(P)	0	0	Arachis duranensis
CCA(P)	0	0	Arachis duranensis
CCG(P)	0	0	Arachis duranensis
ACU(T)	15	3.69	Arachis duranensis
ACC(T)	0.4	0.1	Arachis duranensis
ACA(T)	0.9	0.21	Arachis duranensis
ACG(T)	0	0	Arachis duranensis
GCU(A)	12.3	3.84	Arachis duranensis
GCC(A)	0.2	0.08	Arachis duranensis
GCA(A)	0.3	0.09	Arachis duranensis
GCG(A)	0	0	Arachis duranensis
UAU(Y)	10.5	1.6	Arachis duranensis
UAC(Y)	2.6	0.4	Arachis duranensis
UAA(*)	4.5	1.34	Arachis duranensis
UAG(*)	1.2	0.36	Arachis duranensis
CAU(H)	9.2	2	Arachis duranensis
CAC(H)	0	0	Arachis duranensis
CAA(Q)	9.2	2	Arachis duranensis
CAG(Q)	0	0	Arachis duranensis
AAU(N)	19.8	1.93	Arachis duranensis
AAC(N)	0.7	0.07	Arachis duranensis
AAA(K)	2.3	0.25	Arachis duranensis
AAG(K)	15.7	1.75	Arachis duranensis
GAU(D)	15.7	1.93	Arachis duranensis
GAC(D)	0.6	0.07	Arachis duranensis
GAA(E)	18.4	1.89	Arachis duranensis
GAG(E)	1.1	0.11	Arachis duranensis
UGU(C)	5.6	1.55	Arachis duranensis
UGC(C)	1.6	0.45	Arachis duranensis
UGA(*)	4.3	1.3	Arachis duranensis
UGG(W)	6.2	1	Arachis duranensis
CGU(R)	0	0	Arachis duranensis
CGC(R)	0	0	Arachis duranensis
CGA(R)	0	0	Arachis duranensis
CGG(R)	0	0	Arachis duranensis
AGU(S)	0.8	0.17	Arachis duranensis
AGC(S)	0.7	0.15	Arachis duranensis
AGA(R)	13.6	5.53	Arachis duranensis
AGG(R)	1.2	0.47	Arachis duranensis
GGU(G)	1.1	0.24	Arachis duranensis
GGC(G)	0.3	0.07	Arachis duranensis
GGA(G)	16.4	3.59	Arachis duranensis
GGG(G)	0.4	0.09	Arachis duranensis
UUU(F)	0	0	Arachis hypogaea
UUC(F)	7.8	2	Arachis hypogaea
UUA(L)	0	0	Arachis hypogaea
UUG(L)	0	0	Arachis hypogaea
CUU(L)	0	0	Arachis hypogaea
CUC(L)	0	0	Arachis hypogaea
CUA(L)	0	0	Arachis hypogaea
CUG(L)	13	6	Arachis hypogaea
AUU(I)	0	0	Arachis hypogaea
AUC(I)	7.8	3	Arachis hypogaea
AUA(I)	0	0	Arachis hypogaea
AUG(M)	3.6	1	Arachis hypogaea
GUU(V)	0	0	Arachis hypogaea
GUC(V)	0	0	Arachis hypogaea
GUA(V)	0	0	Arachis hypogaea
GUG(V)	8.8	4	Arachis hypogaea
UCU(S)	1.4	0.28	Arachis hypogaea
UCC(S)	1.8	0.35	Arachis hypogaea
UCA(S)	3.8	0.74	Arachis hypogaea
UCG(S)	2.5	0.48	Arachis hypogaea
CCU(P)	1.5	0.17	Arachis hypogaea
CCC(P)	19	2.12	Arachis hypogaea
CCA(P)	9.1	1.02	Arachis hypogaea
CCG(P)	6.3	0.7	Arachis hypogaea
ACU(T)	2.4	0.3	Arachis hypogaea
ACC(T)	12.7	1.57	Arachis hypogaea
ACA(T)	9.7	1.2	Arachis hypogaea
ACG(T)	7.5	0.93	Arachis hypogaea
GCU(A)	3.2	0.4	Arachis hypogaea
GCC(A)	13.4	1.71	Arachis hypogaea
GCA(A)	8.7	1.11	Arachis hypogaea
GCG(A)	6.1	0.77	Arachis hypogaea
UAU(Y)	0	0	Arachis hypogaea
UAC(Y)	6.7	2	Arachis hypogaea
UAA(*)	0	0	Arachis hypogaea
UAG(*)	0	0	Arachis hypogaea
CAU(H)	0	0.01	Arachis hypogaea
CAC(H)	5.9	1.99	Arachis hypogaea
CAA(Q)	0.1	0.02	Arachis hypogaea
CAG(Q)	6.7	1.98	Arachis hypogaea
AAU(N)	0	0	Arachis hypogaea
AAC(N)	10.3	2	Arachis hypogaea
AAA(K)	0	0	Arachis hypogaea
AAG(K)	10.7	2	Arachis hypogaea
GAU(D)	0	0	Arachis hypogaea
GAC(D)	11.8	2	Arachis hypogaea
GAA(E)	0.1	0.01	Arachis hypogaea
GAG(E)	13.5	1.99	Arachis hypogaea
UGU(C)	2	0.38	Arachis hypogaea
UGC(C)	8.6	1.62	Arachis hypogaea
UGA(*)	6.6	3	Arachis hypogaea
UGG(W)	10	1	Arachis hypogaea
CGU(R)	0	0	Arachis hypogaea
CGC(R)	0	0.01	Arachis hypogaea
CGA(R)	0	0	Arachis hypogaea
CGG(R)	0	0	Arachis hypogaea
AGU(S)	2.2	0.42	Arachis hypogaea
AGC(S)	19.4	3.74	Arachis hypogaea
AGA(R)	8.1	1.9	Arachis hypogaea
AGG(R)	17.5	4.09	Arachis hypogaea
GGU(G)	0.5	0.11	Arachis hypogaea
GGC(G)	12.1	2.55	Arachis hypogaea
GGA(G)	3.7	0.79	Arachis hypogaea
GGG(G)	2.6	0.55	Arachis hypogaea
UUU(F)	0	0	Arachis ipaensis
UUC(F)	7.9	2	Arachis ipaensis
UUA(L)	0	0	Arachis ipaensis
UUG(L)	0	0	Arachis ipaensis
CUU(L)	2.3	0.77	Arachis ipaensis
CUC(L)	0	0	Arachis ipaensis
CUA(L)	2.1	0.7	Arachis ipaensis
CUG(L)	13.8	4.53	Arachis ipaensis
AUU(I)	0	0	Arachis ipaensis
AUC(I)	6.4	3	Arachis ipaensis
AUA(I)	0	0	Arachis ipaensis
AUG(M)	2.4	1	Arachis ipaensis
GUU(V)	1.2	0.51	Arachis ipaensis
GUC(V)	0	0	Arachis ipaensis
GUA(V)	1.5	0.63	Arachis ipaensis
GUG(V)	6.9	2.87	Arachis ipaensis
UCU(S)	1.1	0.42	Arachis ipaensis
UCC(S)	0.8	0.28	Arachis ipaensis
UCA(S)	1.5	0.55	Arachis ipaensis
UCG(S)	1.4	0.51	Arachis ipaensis
CCU(P)	5.3	0.64	Arachis ipaensis
CCC(P)	16.3	2	Arachis ipaensis
CCA(P)	8.7	1.07	Arachis ipaensis
CCG(P)	2.4	0.29	Arachis ipaensis
ACU(T)	0.7	0.23	Arachis ipaensis
ACC(T)	7.8	2.49	Arachis ipaensis
ACA(T)	2.8	0.88	Arachis ipaensis
ACG(T)	1.3	0.41	Arachis ipaensis
GCU(A)	4.3	0.71	Arachis ipaensis
GCC(A)	10	1.67	Arachis ipaensis
GCA(A)	7.6	1.28	Arachis ipaensis
GCG(A)	2	0.33	Arachis ipaensis
UAU(Y)	0	0	Arachis ipaensis
UAC(Y)	5.5	2	Arachis ipaensis
UAA(*)	0	0	Arachis ipaensis
UAG(*)	0	0	Arachis ipaensis
CAU(H)	5.2	0.73	Arachis ipaensis
CAC(H)	9	1.27	Arachis ipaensis
CAA(Q)	10.7	0.74	Arachis ipaensis
CAG(Q)	18.3	1.26	Arachis ipaensis
AAU(N)	0	0	Arachis ipaensis
AAC(N)	8.3	2	Arachis ipaensis
AAA(K)	0	0	Arachis ipaensis
AAG(K)	9.1	2	Arachis ipaensis
GAU(D)	3.2	0.45	Arachis ipaensis
GAC(D)	11.1	1.55	Arachis ipaensis
GAA(E)	4.3	0.46	Arachis ipaensis
GAG(E)	14.6	1.54	Arachis ipaensis
UGU(C)	1.6	0.69	Arachis ipaensis
UGC(C)	3.1	1.31	Arachis ipaensis
UGA(*)	2.7	3	Arachis ipaensis
UGG(W)	6.3	1	Arachis ipaensis
CGU(R)	3.2	0.56	Arachis ipaensis
CGC(R)	4	0.71	Arachis ipaensis
CGA(R)	10.1	1.78	Arachis ipaensis
CGG(R)	3.9	0.68	Arachis ipaensis
AGU(S)	0.5	0.17	Arachis ipaensis
AGC(S)	11.1	4.07	Arachis ipaensis
AGA(R)	3.5	0.62	Arachis ipaensis
AGG(R)	9.4	1.65	Arachis ipaensis
GGU(G)	3.2	0.54	Arachis ipaensis
GGC(G)	10	1.68	Arachis ipaensis
GGA(G)	7.2	1.22	Arachis ipaensis
GGG(G)	3.4	0.57	Arachis ipaensis
UUU(F)	12	1.98	Artemisia annua
UUC(F)	0.1	0.02	Artemisia annua
UUA(L)	0	0	Artemisia annua
UUG(L)	0	0.01	Artemisia annua
CUU(L)	18.1	5.96	Artemisia annua
CUC(L)	0	0.01	Artemisia annua
CUA(L)	0	0	Artemisia annua
CUG(L)	0	0.01	Artemisia annua
AUU(I)	10.6	2.96	Artemisia annua
AUC(I)	0.1	0.03	Artemisia annua
AUA(I)	0	0.01	Artemisia annua
AUG(M)	7	1	Artemisia annua
GUU(V)	15.2	3.98	Artemisia annua
GUC(V)	0	0	Artemisia annua
GUA(V)	0.1	0.02	Artemisia annua
GUG(V)	0	0	Artemisia annua
UCU(S)	20.1	5.98	Artemisia annua
UCC(S)	0	0	Artemisia annua
UCA(S)	0	0	Artemisia annua
UCG(S)	0	0	Artemisia annua
CCU(P)	16.3	4	Artemisia annua
CCC(P)	0	0	Artemisia annua
CCA(P)	0	0	Artemisia annua
CCG(P)	0	0	Artemisia annua
ACU(T)	13.6	4	Artemisia annua
ACC(T)	0	0	Artemisia annua
ACA(T)	0	0	Artemisia annua
ACG(T)	0	0	Artemisia annua
GCU(A)	12.1	4	Artemisia annua
GCC(A)	0	0	Artemisia annua
GCA(A)	0	0	Artemisia annua
GCG(A)	0	0	Artemisia annua
UAU(Y)	9.1	2	Artemisia annua
UAC(Y)	0	0	Artemisia annua
UAA(*)	0.1	3	Artemisia annua
UAG(*)	0	0	Artemisia annua
CAU(H)	6.1	2	Artemisia annua
CAC(H)	0	0	Artemisia annua
CAA(Q)	9	2	Artemisia annua
CAG(Q)	0	0	Artemisia annua
AAU(N)	13.9	2	Artemisia annua
AAC(N)	0	0	Artemisia annua
AAA(K)	0.1	0.02	Artemisia annua
AAG(K)	18.1	1.98	Artemisia annua
GAU(D)	18.8	2	Artemisia annua
GAC(D)	0	0	Artemisia annua
GAA(E)	17.9	2	Artemisia annua
GAG(E)	0	0	Artemisia annua
UGU(C)	3.5	1.98	Artemisia annua
UGC(C)	0	0.02	Artemisia annua
UGA(*)	0	0	Artemisia annua
UGG(W)	3.7	1	Artemisia annua
CGU(R)	0	0	Artemisia annua
CGC(R)	0	0	Artemisia annua
CGA(R)	0	0	Artemisia annua
CGG(R)	0	0	Artemisia annua
AGU(S)	0	0.01	Artemisia annua
AGC(S)	0	0.01	Artemisia annua
AGA(R)	12.4	5.6	Artemisia annua
AGG(R)	0.9	0.4	Artemisia annua
GGU(G)	0	0.01	Artemisia annua
GGC(G)	0	0	Artemisia annua
GGA(G)	17	3.97	Artemisia annua
GGG(G)	0.1	0.02	Artemisia annua
UUU(F)	10.3	0.92	Azadirachta indica
UUC(F)	12.1	1.08	Azadirachta indica
UUA(L)	4.5	1.47	Azadirachta indica
UUG(L)	4.5	1.45	Azadirachta indica
CUU(L)	7.4	2.39	Azadirachta indica
CUC(L)	0.8	0.26	Azadirachta indica
CUA(L)	1	0.33	Azadirachta indica
CUG(L)	0.3	0.1	Azadirachta indica
AUU(I)	6.4	1.56	Azadirachta indica
AUC(I)	3	0.73	Azadirachta indica
AUA(I)	2.9	0.71	Azadirachta indica
AUG(M)	4.8	1	Azadirachta indica
GUU(V)	4.5	2.91	Azadirachta indica
GUC(V)	1.1	0.71	Azadirachta indica
GUA(V)	0.3	0.19	Azadirachta indica
GUG(V)	0.3	0.19	Azadirachta indica
UCU(S)	13.5	2.67	Azadirachta indica
UCC(S)	5.8	1.14	Azadirachta indica
UCA(S)	7.6	1.51	Azadirachta indica
UCG(S)	0	0	Azadirachta indica
CCU(P)	5.7	4	Azadirachta indica
CCC(P)	0	0	Azadirachta indica
CCA(P)	0	0	Azadirachta indica
CCG(P)	0	0	Azadirachta indica
ACU(T)	7.2	2.63	Azadirachta indica
ACC(T)	1.4	0.51	Azadirachta indica
ACA(T)	2.4	0.86	Azadirachta indica
ACG(T)	0	0	Azadirachta indica
GCU(A)	4	2.98	Azadirachta indica
GCC(A)	0.7	0.5	Azadirachta indica
GCA(A)	0.7	0.51	Azadirachta indica
GCG(A)	0	0	Azadirachta indica
UAU(Y)	7.4	1.19	Azadirachta indica
UAC(Y)	5	0.81	Azadirachta indica
UAA(*)	9.8	1.23	Azadirachta indica
UAG(*)	2.7	0.34	Azadirachta indica
CAU(H)	2	2	Azadirachta indica
CAC(H)	0	0	Azadirachta indica
CAA(Q)	2.6	2	Azadirachta indica
CAG(Q)	0	0	Azadirachta indica
AAU(N)	7.7	1.67	Azadirachta indica
AAC(N)	1.5	0.33	Azadirachta indica
AAA(K)	3.8	0.61	Azadirachta indica
AAG(K)	8.6	1.39	Azadirachta indica
GAU(D)	7.8	1.71	Azadirachta indica
GAC(D)	1.3	0.29	Azadirachta indica
GAA(E)	10.9	1.73	Azadirachta indica
GAG(E)	1.7	0.27	Azadirachta indica
UGU(C)	5.4	1.09	Azadirachta indica
UGC(C)	4.6	0.91	Azadirachta indica
UGA(*)	11.4	1.43	Azadirachta indica
UGG(W)	7.1	1	Azadirachta indica
CGU(R)	0	0	Azadirachta indica
CGC(R)	0	0	Azadirachta indica
CGA(R)	0	0	Azadirachta indica
CGG(R)	0	0	Azadirachta indica
AGU(S)	1.6	0.33	Azadirachta indica
AGC(S)	1.8	0.35	Azadirachta indica
AGA(R)	10.4	5.08	Azadirachta indica
AGG(R)	1.9	0.92	Azadirachta indica
GGU(G)	0.5	0.26	Azadirachta indica
GGC(G)	0.6	0.27	Azadirachta indica
GGA(G)	6.7	3.24	Azadirachta indica
GGG(G)	0.5	0.23	Azadirachta indica
UUU(F)	0	0	Beta vulgaris
UUC(F)	7.3	2	Beta vulgaris
UUA(L)	0	0	Beta vulgaris
UUG(L)	0	0	Beta vulgaris
CUU(L)	2.9	0.75	Beta vulgaris
CUC(L)	0	0	Beta vulgaris
CUA(L)	2.8	0.73	Beta vulgaris
CUG(L)	17.3	4.52	Beta vulgaris
AUU(I)	0	0	Beta vulgaris
AUC(I)	8.8	3	Beta vulgaris
AUA(I)	0	0	Beta vulgaris
AUG(M)	6.7	1	Beta vulgaris
GUU(V)	1.4	0.35	Beta vulgaris
GUC(V)	0	0	Beta vulgaris
GUA(V)	2.4	0.62	Beta vulgaris
GUG(V)	11.8	3.02	Beta vulgaris
UCU(S)	0.1	0.02	Beta vulgaris
UCC(S)	0.4	0.09	Beta vulgaris
UCA(S)	0.8	0.19	Beta vulgaris
UCG(S)	0.7	0.15	Beta vulgaris
CCU(P)	4.2	0.62	Beta vulgaris
CCC(P)	16.1	2.37	Beta vulgaris
CCA(P)	4.9	0.73	Beta vulgaris
CCG(P)	1.9	0.28	Beta vulgaris
ACU(T)	0.5	0.11	Beta vulgaris
ACC(T)	13.6	2.96	Beta vulgaris
ACA(T)	2.3	0.49	Beta vulgaris
ACG(T)	2	0.44	Beta vulgaris
GCU(A)	1.9	0.41	Beta vulgaris
GCC(A)	12.2	2.64	Beta vulgaris
GCA(A)	3.3	0.72	Beta vulgaris
GCG(A)	1	0.22	Beta vulgaris
UAU(Y)	0	0	Beta vulgaris
UAC(Y)	5.8	2	Beta vulgaris
UAA(*)	0	0	Beta vulgaris
UAG(*)	0	0	Beta vulgaris
CAU(H)	3.4	0.48	Beta vulgaris
CAC(H)	10.9	1.52	Beta vulgaris
CAA(Q)	6.3	0.53	Beta vulgaris
CAG(Q)	17.7	1.47	Beta vulgaris
AAU(N)	0	0	Beta vulgaris
AAC(N)	14.2	2	Beta vulgaris
AAA(K)	0	0	Beta vulgaris
AAG(K)	10.2	2	Beta vulgaris
GAU(D)	2.5	0.29	Beta vulgaris
GAC(D)	14.9	1.71	Beta vulgaris
GAA(E)	5.3	0.52	Beta vulgaris
GAG(E)	15.2	1.48	Beta vulgaris
UGU(C)	0.3	0.12	Beta vulgaris
UGC(C)	4.9	1.88	Beta vulgaris
UGA(*)	1.6	3	Beta vulgaris
UGG(W)	4.1	1	Beta vulgaris
CGU(R)	1.8	0.42	Beta vulgaris
CGC(R)	1.4	0.33	Beta vulgaris
CGA(R)	5.2	1.2	Beta vulgaris
CGG(R)	6	1.37	Beta vulgaris
AGU(S)	0.3	0.07	Beta vulgaris
AGC(S)	24.2	5.48	Beta vulgaris
AGA(R)	1	0.23	Beta vulgaris
AGG(R)	10.7	2.45	Beta vulgaris
GGU(G)	2.3	0.4	Beta vulgaris
GGC(G)	13	2.23	Beta vulgaris
GGA(G)	5.1	0.88	Beta vulgaris
GGG(G)	2.8	0.49	Beta vulgaris
UUU(F)	11.4	1.03	Boechera stricta
UUC(F)	10.7	0.97	Boechera stricta
UUA(L)	9.5	1.24	Boechera stricta
UUG(L)	8.2	1.07	Boechera stricta
CUU(L)	11.7	1.53	Boechera stricta
CUC(L)	3.7	0.49	Boechera stricta
CUA(L)	6.9	0.91	Boechera stricta
CUG(L)	5.8	0.76	Boechera stricta
AUU(I)	7.6	1.09	Boechera stricta
AUC(I)	7.6	1.09	Boechera stricta
AUA(I)	5.8	0.82	Boechera stricta
AUG(M)	9.9	1	Boechera stricta
GUU(V)	5.7	2.96	Boechera stricta
GUC(V)	0.9	0.45	Boechera stricta
GUA(V)	0.5	0.28	Boechera stricta
GUG(V)	0.6	0.31	Boechera stricta
UCU(S)	14.8	3.3	Boechera stricta
UCC(S)	3	0.66	Boechera stricta
UCA(S)	3.9	0.87	Boechera stricta
UCG(S)	0	0	Boechera stricta
CCU(P)	6.5	4	Boechera stricta
CCC(P)	0	0	Boechera stricta
CCA(P)	0	0	Boechera stricta
CCG(P)	0	0	Boechera stricta
ACU(T)	6.4	2.83	Boechera stricta
ACC(T)	1	0.45	Boechera stricta
ACA(T)	1.6	0.72	Boechera stricta
ACG(T)	0	0	Boechera stricta
GCU(A)	4.8	3.42	Boechera stricta
GCC(A)	0.3	0.25	Boechera stricta
GCA(A)	0.5	0.33	Boechera stricta
GCG(A)	0	0	Boechera stricta
UAU(Y)	6.2	1.24	Boechera stricta
UAC(Y)	3.8	0.76	Boechera stricta
UAA(*)	7.3	1.19	Boechera stricta
UAG(*)	3.7	0.6	Boechera stricta
CAU(H)	2.8	2	Boechera stricta
CAC(H)	0	0	Boechera stricta
CAA(Q)	4.7	2	Boechera stricta
CAG(Q)	0	0	Boechera stricta
AAU(N)	10.9	1.38	Boechera stricta
AAC(N)	4.8	0.62	Boechera stricta
AAA(K)	6.8	0.7	Boechera stricta
AAG(K)	12.6	1.3	Boechera stricta
GAU(D)	8.6	1.48	Boechera stricta
GAC(D)	3	0.52	Boechera stricta
GAA(E)	11.3	1.53	Boechera stricta
GAG(E)	3.5	0.47	Boechera stricta
UGU(C)	5.5	1.29	Boechera stricta
UGC(C)	3.1	0.71	Boechera stricta
UGA(*)	7.4	1.21	Boechera stricta
UGG(W)	9.3	1	Boechera stricta
CGU(R)	0	0	Boechera stricta
CGC(R)	0	0	Boechera stricta
CGA(R)	0	0	Boechera stricta
CGG(R)	0	0	Boechera stricta
AGU(S)	3.2	0.72	Boechera stricta
AGC(S)	2	0.45	Boechera stricta
AGA(R)	10.4	4.69	Boechera stricta
AGG(R)	2.9	1.31	Boechera stricta
GGU(G)	1.3	0.43	Boechera stricta
GGC(G)	0.8	0.28	Boechera stricta
GGA(G)	7.9	2.66	Boechera stricta
GGG(G)	1.9	0.64	Boechera stricta
UUU(F)	8.4	1.03	Brachypodium distachyon
UUC(F)	7.9	0.97	Brachypodium distachyon
UUA(L)	5.5	0.83	Brachypodium distachyon
UUG(L)	7.4	1.11	Brachypodium distachyon
CUU(L)	10.8	1.63	Brachypodium distachyon
CUC(L)	3.3	0.5	Brachypodium distachyon
CUA(L)	5.2	0.78	Brachypodium distachyon
CUG(L)	7.6	1.14	Brachypodium distachyon
AUU(I)	5.1	1.08	Brachypodium distachyon
AUC(I)	5.3	1.12	Brachypodium distachyon
AUA(I)	3.7	0.8	Brachypodium distachyon
AUG(M)	10.1	1	Brachypodium distachyon
GUU(V)	6.4	2.97	Brachypodium distachyon
GUC(V)	0.8	0.36	Brachypodium distachyon
GUA(V)	0.9	0.41	Brachypodium distachyon
GUG(V)	0.6	0.26	Brachypodium distachyon
UCU(S)	16.3	3.3	Brachypodium distachyon
UCC(S)	4.2	0.85	Brachypodium distachyon
UCA(S)	3.8	0.78	Brachypodium distachyon
UCG(S)	0	0	Brachypodium distachyon
CCU(P)	10	4	Brachypodium distachyon
CCC(P)	0	0	Brachypodium distachyon
CCA(P)	0	0	Brachypodium distachyon
CCG(P)	0	0	Brachypodium distachyon
ACU(T)	8.3	2.85	Brachypodium distachyon
ACC(T)	0.9	0.31	Brachypodium distachyon
ACA(T)	2.5	0.84	Brachypodium distachyon
ACG(T)	0	0	Brachypodium distachyon
GCU(A)	14.2	3.73	Brachypodium distachyon
GCC(A)	0.5	0.14	Brachypodium distachyon
GCA(A)	0.5	0.13	Brachypodium distachyon
GCG(A)	0	0	Brachypodium distachyon
UAU(Y)	7.2	1.5	Brachypodium distachyon
UAC(Y)	2.4	0.5	Brachypodium distachyon
UAA(*)	3.9	0.79	Brachypodium distachyon
UAG(*)	2.5	0.51	Brachypodium distachyon
CAU(H)	4	2	Brachypodium distachyon
CAC(H)	0	0	Brachypodium distachyon
CAA(Q)	7	2	Brachypodium distachyon
CAG(Q)	0	0	Brachypodium distachyon
AAU(N)	7.6	1.43	Brachypodium distachyon
AAC(N)	3	0.57	Brachypodium distachyon
AAA(K)	3.1	0.58	Brachypodium distachyon
AAG(K)	7.7	1.42	Brachypodium distachyon
GAU(D)	10.2	1.69	Brachypodium distachyon
GAC(D)	1.8	0.31	Brachypodium distachyon
GAA(E)	11.3	1.44	Brachypodium distachyon
GAG(E)	4.3	0.56	Brachypodium distachyon
UGU(C)	5	0.92	Brachypodium distachyon
UGC(C)	6	1.08	Brachypodium distachyon
UGA(*)	8.5	1.7	Brachypodium distachyon
UGG(W)	8	1	Brachypodium distachyon
CGU(R)	0	0	Brachypodium distachyon
CGC(R)	0	0	Brachypodium distachyon
CGA(R)	0	0	Brachypodium distachyon
CGG(R)	0	0	Brachypodium distachyon
AGU(S)	2.5	0.5	Brachypodium distachyon
AGC(S)	2.8	0.57	Brachypodium distachyon
AGA(R)	12.2	4.28	Brachypodium distachyon
AGG(R)	4.9	1.72	Brachypodium distachyon
GGU(G)	0.3	0.09	Brachypodium distachyon
GGC(G)	0.8	0.24	Brachypodium distachyon
GGA(G)	12.4	3.5	Brachypodium distachyon
GGG(G)	0.6	0.17	Brachypodium distachyon
UUU(F)	8.2	0.76	Brachypodium stacei
UUC(F)	13.4	1.24	Brachypodium stacei
UUA(L)	5	0.83	Brachypodium stacei
UUG(L)	8.1	1.34	Brachypodium stacei
CUU(L)	9.5	1.58	Brachypodium stacei
CUC(L)	2.9	0.48	Brachypodium stacei
CUA(L)	4.3	0.72	Brachypodium stacei
CUG(L)	6.3	1.05	Brachypodium stacei
AUU(I)	5.3	1.2	Brachypodium stacei
AUC(I)	5.1	1.15	Brachypodium stacei
AUA(I)	2.9	0.66	Brachypodium stacei
AUG(M)	6.5	1	Brachypodium stacei
GUU(V)	5.3	2.91	Brachypodium stacei
GUC(V)	1.1	0.59	Brachypodium stacei
GUA(V)	0.4	0.24	Brachypodium stacei
GUG(V)	0.5	0.25	Brachypodium stacei
UCU(S)	14.9	2.57	Brachypodium stacei
UCC(S)	7.7	1.33	Brachypodium stacei
UCA(S)	6.7	1.16	Brachypodium stacei
UCG(S)	0	0	Brachypodium stacei
CCU(P)	8.3	4	Brachypodium stacei
CCC(P)	0	0	Brachypodium stacei
CCA(P)	0	0	Brachypodium stacei
CCG(P)	0	0	Brachypodium stacei
ACU(T)	7.6	2.19	Brachypodium stacei
ACC(T)	2.4	0.68	Brachypodium stacei
ACA(T)	3.9	1.13	Brachypodium stacei
ACG(T)	0	0	Brachypodium stacei
GCU(A)	9.9	3.21	Brachypodium stacei
GCC(A)	1	0.33	Brachypodium stacei
GCA(A)	1.5	0.47	Brachypodium stacei
GCG(A)	0	0	Brachypodium stacei
UAU(Y)	9.5	1.39	Brachypodium stacei
UAC(Y)	4.2	0.61	Brachypodium stacei
UAA(*)	7.8	0.9	Brachypodium stacei
UAG(*)	5.7	0.65	Brachypodium stacei
CAU(H)	2.7	2	Brachypodium stacei
CAC(H)	0	0	Brachypodium stacei
CAA(Q)	5.3	2	Brachypodium stacei
CAG(Q)	0	0	Brachypodium stacei
AAU(N)	7.1	1.35	Brachypodium stacei
AAC(N)	3.4	0.65	Brachypodium stacei
AAA(K)	4.2	0.7	Brachypodium stacei
AAG(K)	7.9	1.3	Brachypodium stacei
GAU(D)	10	1.57	Brachypodium stacei
GAC(D)	2.7	0.43	Brachypodium stacei
GAA(E)	10.1	1.43	Brachypodium stacei
GAG(E)	4	0.57	Brachypodium stacei
UGU(C)	6.8	0.81	Brachypodium stacei
UGC(C)	9.9	1.19	Brachypodium stacei
UGA(*)	12.7	1.46	Brachypodium stacei
UGG(W)	11.4	1	Brachypodium stacei
CGU(R)	0	0	Brachypodium stacei
CGC(R)	0	0	Brachypodium stacei
CGA(R)	0	0	Brachypodium stacei
CGG(R)	0	0	Brachypodium stacei
AGU(S)	2	0.34	Brachypodium stacei
AGC(S)	3.5	0.61	Brachypodium stacei
AGA(R)	12.1	4.36	Brachypodium stacei
AGG(R)	4.6	1.64	Brachypodium stacei
GGU(G)	1.3	0.34	Brachypodium stacei
GGC(G)	1.5	0.41	Brachypodium stacei
GGA(G)	11.1	2.99	Brachypodium stacei
GGG(G)	1	0.26	Brachypodium stacei
UUU(F)	9.2	0.78	Brassica napus
UUC(F)	14.3	1.22	Brassica napus
UUA(L)	6.6	0.89	Brassica napus
UUG(L)	8	1.09	Brassica napus
CUU(L)	9.2	1.25	Brassica napus
CUC(L)	5.2	0.71	Brassica napus
CUA(L)	8.5	1.15	Brassica napus
CUG(L)	6.8	0.92	Brassica napus
AUU(I)	5.6	0.93	Brassica napus
AUC(I)	6.7	1.11	Brassica napus
AUA(I)	5.8	0.96	Brassica napus
AUG(M)	7.4	1	Brassica napus
GUU(V)	4.3	2.54	Brassica napus
GUC(V)	1.2	0.69	Brassica napus
GUA(V)	0.6	0.35	Brassica napus
GUG(V)	0.7	0.42	Brassica napus
UCU(S)	8.8	2.2	Brassica napus
UCC(S)	4.4	1.1	Brassica napus
UCA(S)	6.5	1.63	Brassica napus
UCG(S)	0	0	Brassica napus
CCU(P)	2.9	4	Brassica napus
CCC(P)	0	0	Brassica napus
CCA(P)	0	0	Brassica napus
CCG(P)	0	0	Brassica napus
ACU(T)	4.1	2.18	Brassica napus
ACC(T)	1.2	0.65	Brassica napus
ACA(T)	2.2	1.17	Brassica napus
ACG(T)	0	0	Brassica napus
GCU(A)	3	2.37	Brassica napus
GCC(A)	0.7	0.53	Brassica napus
GCA(A)	1.4	1.1	Brassica napus
GCG(A)	0	0	Brassica napus
UAU(Y)	8	1.3	Brassica napus
UAC(Y)	4.3	0.7	Brassica napus
UAA(*)	10.3	1.14	Brassica napus
UAG(*)	4.5	0.49	Brassica napus
CAU(H)	1.7	2	Brassica napus
CAC(H)	0	0	Brassica napus
CAA(Q)	1.3	2	Brassica napus
CAG(Q)	0	0	Brassica napus
AAU(N)	6.1	1.16	Brassica napus
AAC(N)	4.4	0.84	Brassica napus
AAA(K)	7.3	0.95	Brassica napus
AAG(K)	8.1	1.05	Brassica napus
GAU(D)	5.8	1.45	Brassica napus
GAC(D)	2.2	0.55	Brassica napus
GAA(E)	10.2	1.41	Brassica napus
GAG(E)	4.2	0.59	Brassica napus
UGU(C)	5.7	1.13	Brassica napus
UGC(C)	4.3	0.87	Brassica napus
UGA(*)	12.4	1.37	Brassica napus
UGG(W)	7.4	1	Brassica napus
CGU(R)	0	0	Brassica napus
CGC(R)	0	0	Brassica napus
CGA(R)	0	0	Brassica napus
CGG(R)	0	0	Brassica napus
AGU(S)	2.3	0.57	Brassica napus
AGC(S)	2	0.51	Brassica napus
AGA(R)	9.4	4.55	Brassica napus
AGG(R)	3	1.45	Brassica napus
GGU(G)	1.5	0.71	Brassica napus
GGC(G)	0.7	0.34	Brassica napus
GGA(G)	5.4	2.53	Brassica napus
GGG(G)	0.9	0.42	Brassica napus
UUU(F)	8.5	0.82	Brassica oleracea
UUC(F)	12.3	1.18	Brassica oleracea
UUA(L)	8.8	1.02	Brassica oleracea
UUG(L)	8.3	0.96	Brassica oleracea
CUU(L)	13.3	1.54	Brassica oleracea
CUC(L)	5.8	0.67	Brassica oleracea
CUA(L)	8.7	1	Brassica oleracea
CUG(L)	7	0.81	Brassica oleracea
AUU(I)	8.6	1.26	Brassica oleracea
AUC(I)	6.2	0.91	Brassica oleracea
AUA(I)	5.7	0.84	Brassica oleracea
AUG(M)	9.1	1	Brassica oleracea
GUU(V)	4.8	2.74	Brassica oleracea
GUC(V)	0.9	0.54	Brassica oleracea
GUA(V)	0.5	0.29	Brassica oleracea
GUG(V)	0.8	0.44	Brassica oleracea
UCU(S)	10	2.59	Brassica oleracea
UCC(S)	3.2	0.83	Brassica oleracea
UCA(S)	5.2	1.36	Brassica oleracea
UCG(S)	0	0	Brassica oleracea
CCU(P)	3.3	4	Brassica oleracea
CCC(P)	0	0	Brassica oleracea
CCA(P)	0	0	Brassica oleracea
CCG(P)	0	0	Brassica oleracea
ACU(T)	5.9	2.87	Brassica oleracea
ACC(T)	0.7	0.32	Brassica oleracea
ACA(T)	1.7	0.81	Brassica oleracea
ACG(T)	0	0	Brassica oleracea
GCU(A)	3.1	3.21	Brassica oleracea
GCC(A)	0.3	0.28	Brassica oleracea
GCA(A)	0.5	0.51	Brassica oleracea
GCG(A)	0	0	Brassica oleracea
UAU(Y)	8.1	1.4	Brassica oleracea
UAC(Y)	3.4	0.6	Brassica oleracea
UAA(*)	6.7	1.11	Brassica oleracea
UAG(*)	2.2	0.36	Brassica oleracea
CAU(H)	3.5	2	Brassica oleracea
CAC(H)	0	0	Brassica oleracea
CAA(Q)	2.7	2	Brassica oleracea
CAG(Q)	0	0	Brassica oleracea
AAU(N)	6.8	1.28	Brassica oleracea
AAC(N)	3.9	0.72	Brassica oleracea
AAA(K)	5.2	0.66	Brassica oleracea
AAG(K)	10.6	1.34	Brassica oleracea
GAU(D)	7.1	1.5	Brassica oleracea
GAC(D)	2.4	0.5	Brassica oleracea
GAA(E)	12	1.42	Brassica oleracea
GAG(E)	4.9	0.58	Brassica oleracea
UGU(C)	4.8	1.11	Brassica oleracea
UGC(C)	3.9	0.89	Brassica oleracea
UGA(*)	9.2	1.53	Brassica oleracea
UGG(W)	5.7	1	Brassica oleracea
CGU(R)	0	0	Brassica oleracea
CGC(R)	0	0	Brassica oleracea
CGA(R)	0	0	Brassica oleracea
CGG(R)	0	0	Brassica oleracea
AGU(S)	2.5	0.64	Brassica oleracea
AGC(S)	2.2	0.58	Brassica oleracea
AGA(R)	10.4	4.48	Brassica oleracea
AGG(R)	3.5	1.52	Brassica oleracea
GGU(G)	1.4	0.57	Brassica oleracea
GGC(G)	0.6	0.25	Brassica oleracea
GGA(G)	6.5	2.71	Brassica oleracea
GGG(G)	1.2	0.48	Brassica oleracea
UUU(F)	0	0	Brassica rapa
UUC(F)	1.1	2	Brassica rapa
UUA(L)	0	0	Brassica rapa
UUG(L)	0	0	Brassica rapa
CUU(L)	3	1.36	Brassica rapa
CUC(L)	0	0	Brassica rapa
CUA(L)	3.1	1.4	Brassica rapa
CUG(L)	7.1	3.23	Brassica rapa
AUU(I)	0	0	Brassica rapa
AUC(I)	1.4	3	Brassica rapa
AUA(I)	0	0	Brassica rapa
AUG(M)	1.7	1	Brassica rapa
GUU(V)	2.5	1.24	Brassica rapa
GUC(V)	0	0	Brassica rapa
GUA(V)	1.5	0.77	Brassica rapa
GUG(V)	4	2	Brassica rapa
UCU(S)	1.5	0.47	Brassica rapa
UCC(S)	2.5	0.78	Brassica rapa
UCA(S)	3.4	1.07	Brassica rapa
UCG(S)	2.3	0.72	Brassica rapa
CCU(P)	8.6	0.83	Brassica rapa
CCC(P)	9.5	0.92	Brassica rapa
CCA(P)	15.8	1.53	Brassica rapa
CCG(P)	7.4	0.72	Brassica rapa
ACU(T)	1.9	0.29	Brassica rapa
ACC(T)	7.6	1.16	Brassica rapa
ACA(T)	9.9	1.5	Brassica rapa
ACG(T)	6.9	1.05	Brassica rapa
GCU(A)	6.1	0.73	Brassica rapa
GCC(A)	7.8	0.92	Brassica rapa
GCA(A)	13.3	1.58	Brassica rapa
GCG(A)	6.5	0.77	Brassica rapa
UAU(Y)	0	0	Brassica rapa
UAC(Y)	2.3	2	Brassica rapa
UAA(*)	0	0	Brassica rapa
UAG(*)	0	0	Brassica rapa
CAU(H)	5.6	0.94	Brassica rapa
CAC(H)	6.3	1.06	Brassica rapa
CAA(Q)	8	0.85	Brassica rapa
CAG(Q)	10.9	1.15	Brassica rapa
AAU(N)	0	0	Brassica rapa
AAC(N)	2.4	2	Brassica rapa
AAA(K)	0	0	Brassica rapa
AAG(K)	2.3	2	Brassica rapa
GAU(D)	4.3	0.89	Brassica rapa
GAC(D)	5.4	1.11	Brassica rapa
GAA(E)	6.8	0.82	Brassica rapa
GAG(E)	9.8	1.18	Brassica rapa
UGU(C)	1.1	0.39	Brassica rapa
UGC(C)	4.7	1.61	Brassica rapa
UGA(*)	5.9	3	Brassica rapa
UGG(W)	5.4	1	Brassica rapa
CGU(R)	3.8	0.57	Brassica rapa
CGC(R)	3.3	0.49	Brassica rapa
CGA(R)	10.8	1.62	Brassica rapa
CGG(R)	4.4	0.66	Brassica rapa
AGU(S)	1.3	0.41	Brassica rapa
AGC(S)	8.1	2.55	Brassica rapa
AGA(R)	8.8	1.32	Brassica rapa
AGG(R)	8.9	1.34	Brassica rapa
GGU(G)	4.7	0.67	Brassica rapa
GGC(G)	5.4	0.78	Brassica rapa
GGA(G)	12.2	1.75	Brassica rapa
GGG(G)	5.7	0.81	Brassica rapa
UUU(F)	11.4	0.72	Cajanus cajan
UUC(F)	20.2	1.28	Cajanus cajan
UUA(L)	9	1.63	Cajanus cajan
UUG(L)	9.5	1.7	Cajanus cajan
CUU(L)	3.7	0.66	Cajanus cajan
CUC(L)	1.9	0.34	Cajanus cajan
CUA(L)	3.8	0.69	Cajanus cajan
CUG(L)	5.4	0.98	Cajanus cajan
AUU(I)	5.4	0.92	Cajanus cajan
AUC(I)	7.9	1.36	Cajanus cajan
AUA(I)	4.2	0.73	Cajanus cajan
AUG(M)	4.2	1	Cajanus cajan
GUU(V)	1.9	1.31	Cajanus cajan
GUC(V)	1.5	1	Cajanus cajan
GUA(V)	1.7	1.14	Cajanus cajan
GUG(V)	0.8	0.54	Cajanus cajan
UCU(S)	12.2	1.95	Cajanus cajan
UCC(S)	8.6	1.37	Cajanus cajan
UCA(S)	10.9	1.73	Cajanus cajan
UCG(S)	0	0	Cajanus cajan
CCU(P)	1.6	4	Cajanus cajan
CCC(P)	0	0	Cajanus cajan
CCA(P)	0	0	Cajanus cajan
CCG(P)	0	0	Cajanus cajan
ACU(T)	6.8	2.37	Cajanus cajan
ACC(T)	1.7	0.58	Cajanus cajan
ACA(T)	3	1.05	Cajanus cajan
ACG(T)	0	0	Cajanus cajan
GCU(A)	2.8	1.88	Cajanus cajan
GCC(A)	1.2	0.79	Cajanus cajan
GCA(A)	2	1.33	Cajanus cajan
GCG(A)	0	0	Cajanus cajan
UAU(Y)	10	1.17	Cajanus cajan
UAC(Y)	7.1	0.83	Cajanus cajan
UAA(*)	15.4	1.27	Cajanus cajan
UAG(*)	4.1	0.34	Cajanus cajan
CAU(H)	0.8	2	Cajanus cajan
CAC(H)	0	0	Cajanus cajan
CAA(Q)	0.6	2	Cajanus cajan
CAG(Q)	0	0	Cajanus cajan
AAU(N)	6.2	1.1	Cajanus cajan
AAC(N)	5.1	0.9	Cajanus cajan
AAA(K)	7	0.93	Cajanus cajan
AAG(K)	8.1	1.07	Cajanus cajan
GAU(D)	6.3	1.41	Cajanus cajan
GAC(D)	2.7	0.59	Cajanus cajan
GAA(E)	7.1	1.47	Cajanus cajan
GAG(E)	2.5	0.53	Cajanus cajan
UGU(C)	7.2	1.05	Cajanus cajan
UGC(C)	6.5	0.95	Cajanus cajan
UGA(*)	16.8	1.39	Cajanus cajan
UGG(W)	8.5	1	Cajanus cajan
CGU(R)	0	0	Cajanus cajan
CGC(R)	0	0	Cajanus cajan
CGA(R)	0	0	Cajanus cajan
CGG(R)	0	0	Cajanus cajan
AGU(S)	3.1	0.49	Cajanus cajan
AGC(S)	2.9	0.46	Cajanus cajan
AGA(R)	10.6	4.12	Cajanus cajan
AGG(R)	4.8	1.88	Cajanus cajan
GGU(G)	2.1	0.72	Cajanus cajan
GGC(G)	1.2	0.42	Cajanus cajan
GGA(G)	6	2.11	Cajanus cajan
GGG(G)	2.2	0.76	Cajanus cajan
UUU(F)	0	0	Camelina sativa
UUC(F)	5.7	2	Camelina sativa
UUA(L)	0	0	Camelina sativa
UUG(L)	0	0	Camelina sativa
CUU(L)	1.7	0.58	Camelina sativa
CUC(L)	0	0	Camelina sativa
CUA(L)	1.3	0.44	Camelina sativa
CUG(L)	14.3	4.98	Camelina sativa
AUU(I)	0	0	Camelina sativa
AUC(I)	8	3	Camelina sativa
AUA(I)	0	0	Camelina sativa
AUG(M)	5.5	1	Camelina sativa
GUU(V)	0.8	0.27	Camelina sativa
GUC(V)	0	0	Camelina sativa
GUA(V)	1.2	0.4	Camelina sativa
GUG(V)	9.9	3.32	Camelina sativa
UCU(S)	1.7	0.38	Camelina sativa
UCC(S)	1.7	0.37	Camelina sativa
UCA(S)	2.9	0.63	Camelina sativa
UCG(S)	1.7	0.37	Camelina sativa
CCU(P)	3.7	0.51	Camelina sativa
CCC(P)	15.1	2.08	Camelina sativa
CCA(P)	7.4	1.02	Camelina sativa
CCG(P)	2.9	0.4	Camelina sativa
ACU(T)	2.5	0.44	Camelina sativa
ACC(T)	13.6	2.39	Camelina sativa
ACA(T)	3.3	0.59	Camelina sativa
ACG(T)	3.4	0.59	Camelina sativa
GCU(A)	3.4	0.55	Camelina sativa
GCC(A)	11.7	1.91	Camelina sativa
GCA(A)	6.2	1.02	Camelina sativa
GCG(A)	3.2	0.52	Camelina sativa
UAU(Y)	0	0	Camelina sativa
UAC(Y)	6.2	2	Camelina sativa
UAA(*)	0	0	Camelina sativa
UAG(*)	0	0	Camelina sativa
CAU(H)	2	0.45	Camelina sativa
CAC(H)	7.1	1.55	Camelina sativa
CAA(Q)	5.1	0.52	Camelina sativa
CAG(Q)	14.6	1.48	Camelina sativa
AAU(N)	0	0	Camelina sativa
AAC(N)	9.2	2	Camelina sativa
AAA(K)	0	0	Camelina sativa
AAG(K)	12.5	2	Camelina sativa
GAU(D)	1.3	0.19	Camelina sativa
GAC(D)	12.5	1.81	Camelina sativa
GAA(E)	3.1	0.32	Camelina sativa
GAG(E)	16.3	1.68	Camelina sativa
UGU(C)	1	0.35	Camelina sativa
UGC(C)	4.6	1.65	Camelina sativa
UGA(*)	3.8	3	Camelina sativa
UGG(W)	6	1	Camelina sativa
CGU(R)	1.7	0.34	Camelina sativa
CGC(R)	1.6	0.33	Camelina sativa
CGA(R)	6.3	1.27	Camelina sativa
CGG(R)	3.2	0.66	Camelina sativa
AGU(S)	1.6	0.35	Camelina sativa
AGC(S)	18.1	3.91	Camelina sativa
AGA(R)	3.7	0.76	Camelina sativa
AGG(R)	13.1	2.65	Camelina sativa
GGU(G)	2.2	0.42	Camelina sativa
GGC(G)	11.8	2.25	Camelina sativa
GGA(G)	5.2	0.99	Camelina sativa
GGG(G)	1.8	0.35	Camelina sativa
UUU(F)	11.7	1.46	Canabis sativus
UUC(F)	4.3	0.54	Canabis sativus
UUA(L)	5	0.78	Canabis sativus
UUG(L)	5.1	0.79	Canabis sativus
CUU(L)	17.7	2.73	Canabis sativus
CUC(L)	2.1	0.33	Canabis sativus
CUA(L)	3.8	0.58	Canabis sativus
CUG(L)	5.1	0.78	Canabis sativus
AUU(I)	10.8	1.76	Canabis sativus
AUC(I)	4.7	0.76	Canabis sativus
AUA(I)	2.9	0.47	Canabis sativus
AUG(M)	8.3	1	Canabis sativus
GUU(V)	10.8	3.64	Canabis sativus
GUC(V)	0.4	0.13	Canabis sativus
GUA(V)	0.3	0.1	Canabis sativus
GUG(V)	0.4	0.13	Canabis sativus
UCU(S)	20.5	5.44	Canabis sativus
UCC(S)	0	0	Canabis sativus
UCA(S)	0	0	Canabis sativus
UCG(S)	0	0	Canabis sativus
CCU(P)	10.9	4	Canabis sativus
CCC(P)	0	0	Canabis sativus
CCA(P)	0	0	Canabis sativus
CCG(P)	0	0	Canabis sativus
ACU(T)	14	4	Canabis sativus
ACC(T)	0	0	Canabis sativus
ACA(T)	0	0	Canabis sativus
ACG(T)	0	0	Canabis sativus
GCU(A)	9.9	3.99	Canabis sativus
GCC(A)	0	0.01	Canabis sativus
GCA(A)	0	0	Canabis sativus
GCG(A)	0	0	Canabis sativus
UAU(Y)	7.9	2	Canabis sativus
UAC(Y)	0	0	Canabis sativus
UAA(*)	0.1	0.75	Canabis sativus
UAG(*)	0	0.25	Canabis sativus
CAU(H)	7.6	2	Canabis sativus
CAC(H)	0	0	Canabis sativus
CAA(Q)	9.4	2	Canabis sativus
CAG(Q)	0	0	Canabis sativus
AAU(N)	18.4	1.74	Canabis sativus
AAC(N)	2.7	0.26	Canabis sativus
AAA(K)	1.7	0.19	Canabis sativus
AAG(K)	16.4	1.81	Canabis sativus
GAU(D)	16.1	1.92	Canabis sativus
GAC(D)	0.7	0.08	Canabis sativus
GAA(E)	15.6	1.77	Canabis sativus
GAG(E)	2.1	0.23	Canabis sativus
UGU(C)	3.6	1.91	Canabis sativus
UGC(C)	0.2	0.09	Canabis sativus
UGA(*)	0.1	2	Canabis sativus
UGG(W)	4.1	1	Canabis sativus
CGU(R)	0	0	Canabis sativus
CGC(R)	0	0	Canabis sativus
CGA(R)	0	0	Canabis sativus
CGG(R)	0	0	Canabis sativus
AGU(S)	1.3	0.34	Canabis sativus
AGC(S)	0.8	0.22	Canabis sativus
AGA(R)	13	5.34	Canabis sativus
AGG(R)	1.6	0.66	Canabis sativus
GGU(G)	0	0.01	Canabis sativus
GGC(G)	0.3	0.07	Canabis sativus
GGA(G)	14	3.86	Canabis sativus
GGG(G)	0.2	0.06	Canabis sativus
UUU(F)	14.4	1.76	Capsella grandiflora
UUC(F)	2	0.24	Capsella grandiflora
UUA(L)	2.9	0.46	Capsella grandiflora
UUG(L)	2.9	0.46	Capsella grandiflora
CUU(L)	23.5	3.72	Capsella grandiflora
CUC(L)	2.3	0.37	Capsella grandiflora
CUA(L)	3.3	0.52	Capsella grandiflora
CUG(L)	3	0.47	Capsella grandiflora
AUU(I)	13.2	2.31	Capsella grandiflora
AUC(I)	1.8	0.32	Capsella grandiflora
AUA(I)	2.1	0.37	Capsella grandiflora
AUG(M)	9.3	1	Capsella grandiflora
GUU(V)	15.7	3.89	Capsella grandiflora
GUC(V)	0.2	0.04	Capsella grandiflora
GUA(V)	0.1	0.02	Capsella grandiflora
GUG(V)	0.2	0.05	Capsella grandiflora
UCU(S)	23.9	5.84	Capsella grandiflora
UCC(S)	0	0	Capsella grandiflora
UCA(S)	0	0	Capsella grandiflora
UCG(S)	0	0	Capsella grandiflora
CCU(P)	16.8	4	Capsella grandiflora
CCC(P)	0	0	Capsella grandiflora
CCA(P)	0	0	Capsella grandiflora
CCG(P)	0	0	Capsella grandiflora
ACU(T)	15.9	4	Capsella grandiflora
ACC(T)	0	0	Capsella grandiflora
ACA(T)	0	0	Capsella grandiflora
ACG(T)	0	0	Capsella grandiflora
GCU(A)	12.5	4	Capsella grandiflora
GCC(A)	0	0	Capsella grandiflora
GCA(A)	0	0	Capsella grandiflora
GCG(A)	0	0	Capsella grandiflora
UAU(Y)	10.5	2	Capsella grandiflora
UAC(Y)	0	0	Capsella grandiflora
UAA(*)	0	0.08	Capsella grandiflora
UAG(*)	0	0.08	Capsella grandiflora
CAU(H)	7.9	2	Capsella grandiflora
CAC(H)	0	0	Capsella grandiflora
CAA(Q)	10	2	Capsella grandiflora
CAG(Q)	0	0	Capsella grandiflora
AAU(N)	15.9	1.88	Capsella grandiflora
AAC(N)	1.1	0.12	Capsella grandiflora
AAA(K)	1.9	0.16	Capsella grandiflora
AAG(K)	21.6	1.84	Capsella grandiflora
GAU(D)	19.3	1.93	Capsella grandiflora
GAC(D)	0.7	0.07	Capsella grandiflora
GAA(E)	20.9	1.9	Capsella grandiflora
GAG(E)	1.1	0.1	Capsella grandiflora
UGU(C)	4.6	1.9	Capsella grandiflora
UGC(C)	0.2	0.1	Capsella grandiflora
UGA(*)	0.4	2.83	Capsella grandiflora
UGG(W)	5.9	1	Capsella grandiflora
CGU(R)	0	0	Capsella grandiflora
CGC(R)	0	0	Capsella grandiflora
CGA(R)	0	0	Capsella grandiflora
CGG(R)	0	0	Capsella grandiflora
AGU(S)	0.3	0.06	Capsella grandiflora
AGC(S)	0.4	0.1	Capsella grandiflora
AGA(R)	15.9	5.76	Capsella grandiflora
AGG(R)	0.7	0.24	Capsella grandiflora
GGU(G)	0.1	0.02	Capsella grandiflora
GGC(G)	0	0.01	Capsella grandiflora
GGA(G)	18.4	3.93	Capsella grandiflora
GGG(G)	0.2	0.04	Capsella grandiflora
UUU(F)	11.6	1.14	Capsella rubella
UUC(F)	8.8	0.86	Capsella rubella
UUA(L)	4.2	0.78	Capsella rubella
UUG(L)	4.8	0.89	Capsella rubella
CUU(L)	15.1	2.82	Capsella rubella
CUC(L)	2.3	0.43	Capsella rubella
CUA(L)	2.9	0.54	Capsella rubella
CUG(L)	2.9	0.54	Capsella rubella
AUU(I)	10	1.93	Capsella rubella
AUC(I)	3	0.57	Capsella rubella
AUA(I)	2.6	0.5	Capsella rubella
AUG(M)	8.7	1	Capsella rubella
GUU(V)	9.6	3.49	Capsella rubella
GUC(V)	0.7	0.26	Capsella rubella
GUA(V)	0.3	0.11	Capsella rubella
GUG(V)	0.4	0.14	Capsella rubella
UCU(S)	22.6	4.13	Capsella rubella
UCC(S)	3.6	0.66	Capsella rubella
UCA(S)	3.8	0.69	Capsella rubella
UCG(S)	0	0	Capsella rubella
CCU(P)	11.2	4	Capsella rubella
CCC(P)	0	0	Capsella rubella
CCA(P)	0	0	Capsella rubella
CCG(P)	0	0	Capsella rubella
ACU(T)	12.7	3.52	Capsella rubella
ACC(T)	0.7	0.18	Capsella rubella
ACA(T)	1.1	0.3	Capsella rubella
ACG(T)	0	0	Capsella rubella
GCU(A)	8.1	3.34	Capsella rubella
GCC(A)	0.4	0.15	Capsella rubella
GCA(A)	1.2	0.51	Capsella rubella
GCG(A)	0	0	Capsella rubella
UAU(Y)	11.1	1.59	Capsella rubella
UAC(Y)	2.9	0.41	Capsella rubella
UAA(*)	5.8	1.12	Capsella rubella
UAG(*)	2.4	0.46	Capsella rubella
CAU(H)	5.1	2	Capsella rubella
CAC(H)	0	0	Capsella rubella
CAA(Q)	9.4	2	Capsella rubella
CAG(Q)	0	0	Capsella rubella
AAU(N)	14	1.81	Capsella rubella
AAC(N)	1.5	0.19	Capsella rubella
AAA(K)	3.5	0.42	Capsella rubella
AAG(K)	13.4	1.58	Capsella rubella
GAU(D)	15	1.86	Capsella rubella
GAC(D)	1.2	0.14	Capsella rubella
GAA(E)	15.9	1.77	Capsella rubella
GAG(E)	2.1	0.23	Capsella rubella
UGU(C)	6.7	1.4	Capsella rubella
UGC(C)	2.9	0.6	Capsella rubella
UGA(*)	7.4	1.42	Capsella rubella
UGG(W)	6.6	1	Capsella rubella
CGU(R)	0	0	Capsella rubella
CGC(R)	0	0	Capsella rubella
CGA(R)	0	0	Capsella rubella
CGG(R)	0	0	Capsella rubella
AGU(S)	1.5	0.28	Capsella rubella
AGC(S)	1.3	0.23	Capsella rubella
AGA(R)	14.3	5.04	Capsella rubella
AGG(R)	2.7	0.96	Capsella rubella
GGU(G)	1	0.25	Capsella rubella
GGC(G)	0.3	0.08	Capsella rubella
GGA(G)	13.4	3.33	Capsella rubella
GGG(G)	1.4	0.35	Capsella rubella
UUU(F)	10.6	1.1	Capsicum annuum
UUC(F)	8.6	0.9	Capsicum annuum
UUA(L)	9.8	0.91	Capsicum annuum
UUG(L)	10.8	1	Capsicum annuum
CUU(L)	14.5	1.34	Capsicum annuum
CUC(L)	7.5	0.69	Capsicum annuum
CUA(L)	12.4	1.15	Capsicum annuum
CUG(L)	9.8	0.91	Capsicum annuum
AUU(I)	12.4	1.28	Capsicum annuum
AUC(I)	6.4	0.66	Capsicum annuum
AUA(I)	10.3	1.06	Capsicum annuum
AUG(M)	13.8	1	Capsicum annuum
GUU(V)	6.4	2.94	Capsicum annuum
GUC(V)	0.7	0.31	Capsicum annuum
GUA(V)	0.7	0.31	Capsicum annuum
GUG(V)	0.9	0.44	Capsicum annuum
UCU(S)	9.2	3.44	Capsicum annuum
UCC(S)	2.3	0.85	Capsicum annuum
UCA(S)	1.6	0.59	Capsicum annuum
UCG(S)	0	0	Capsicum annuum
CCU(P)	3.2	4	Capsicum annuum
CCC(P)	0	0	Capsicum annuum
CCA(P)	0	0	Capsicum annuum
CCG(P)	0	0	Capsicum annuum
ACU(T)	5.9	3.63	Capsicum annuum
ACC(T)	0.3	0.16	Capsicum annuum
ACA(T)	0.3	0.21	Capsicum annuum
ACG(T)	0	0	Capsicum annuum
GCU(A)	3.6	3.59	Capsicum annuum
GCC(A)	0.2	0.24	Capsicum annuum
GCA(A)	0.2	0.18	Capsicum annuum
GCG(A)	0	0	Capsicum annuum
UAU(Y)	5.5	1.8	Capsicum annuum
UAC(Y)	0.6	0.2	Capsicum annuum
UAA(*)	1.6	0.77	Capsicum annuum
UAG(*)	0.6	0.28	Capsicum annuum
CAU(H)	2.4	2	Capsicum annuum
CAC(H)	0	0	Capsicum annuum
CAA(Q)	3.1	2	Capsicum annuum
CAG(Q)	0	0	Capsicum annuum
AAU(N)	8	1.31	Capsicum annuum
AAC(N)	4.2	0.69	Capsicum annuum
AAA(K)	6.3	0.61	Capsicum annuum
AAG(K)	14.1	1.39	Capsicum annuum
GAU(D)	7.2	1.52	Capsicum annuum
GAC(D)	2.3	0.48	Capsicum annuum
GAA(E)	9.5	1.31	Capsicum annuum
GAG(E)	5	0.69	Capsicum annuum
UGU(C)	4.1	1.51	Capsicum annuum
UGC(C)	1.3	0.49	Capsicum annuum
UGA(*)	4.1	1.95	Capsicum annuum
UGG(W)	4.3	1	Capsicum annuum
CGU(R)	0	0	Capsicum annuum
CGC(R)	0	0	Capsicum annuum
CGA(R)	0	0	Capsicum annuum
CGG(R)	0	0	Capsicum annuum
AGU(S)	1.4	0.51	Capsicum annuum
AGC(S)	1.6	0.61	Capsicum annuum
AGA(R)	9.6	4.89	Capsicum annuum
AGG(R)	2.2	1.11	Capsicum annuum
GGU(G)	0.5	0.21	Capsicum annuum
GGC(G)	0.4	0.18	Capsicum annuum
GGA(G)	7.6	3.12	Capsicum annuum
GGG(G)	1.2	0.49	Capsicum annuum
UUU(F)	11.1	1.58	Carica papaya
UUC(F)	2.9	0.42	Carica papaya
UUA(L)	2.1	0.56	Carica papaya
UUG(L)	2.3	0.61	Carica papaya
CUU(L)	16.4	4.32	Carica papaya
CUC(L)	0.6	0.16	Carica papaya
CUA(L)	1	0.28	Carica papaya
CUG(L)	0.3	0.07	Carica papaya
AUU(I)	10.9	2.23	Carica papaya
AUC(I)	1.1	0.23	Carica papaya
AUA(I)	2.6	0.54	Carica papaya
AUG(M)	6.3	1	Carica papaya
GUU(V)	10.8	3.6	Carica papaya
GUC(V)	0.5	0.15	Carica papaya
GUA(V)	0.6	0.19	Carica papaya
GUG(V)	0.2	0.05	Carica papaya
UCU(S)	21.9	4.69	Carica papaya
UCC(S)	2	0.44	Carica papaya
UCA(S)	1.4	0.3	Carica papaya
UCG(S)	0	0	Carica papaya
CCU(P)	12.3	4	Carica papaya
CCC(P)	0	0	Carica papaya
CCA(P)	0	0	Carica papaya
CCG(P)	0	0	Carica papaya
ACU(T)	11.5	3.76	Carica papaya
ACC(T)	0.3	0.11	Carica papaya
ACA(T)	0.4	0.12	Carica papaya
ACG(T)	0	0	Carica papaya
GCU(A)	10.9	3.57	Carica papaya
GCC(A)	0.3	0.09	Carica papaya
GCA(A)	1	0.34	Carica papaya
GCG(A)	0	0	Carica papaya
UAU(Y)	7.9	1.5	Carica papaya
UAC(Y)	2.6	0.5	Carica papaya
UAA(*)	5.6	1.19	Carica papaya
UAG(*)	3.4	0.72	Carica papaya
CAU(H)	5.5	2	Carica papaya
CAC(H)	0	0	Carica papaya
CAA(Q)	10.1	2	Carica papaya
CAG(Q)	0	0	Carica papaya
AAU(N)	13.9	1.84	Carica papaya
AAC(N)	1.2	0.16	Carica papaya
AAA(K)	3.5	0.47	Carica papaya
AAG(K)	11.4	1.53	Carica papaya
GAU(D)	16	1.89	Carica papaya
GAC(D)	0.9	0.11	Carica papaya
GAA(E)	17.9	1.85	Carica papaya
GAG(E)	1.5	0.15	Carica papaya
UGU(C)	5.6	1.59	Carica papaya
UGC(C)	1.5	0.41	Carica papaya
UGA(*)	5.1	1.09	Carica papaya
UGG(W)	6.3	1	Carica papaya
CGU(R)	0	0	Carica papaya
CGC(R)	0	0	Carica papaya
CGA(R)	0	0	Carica papaya
CGG(R)	0	0	Carica papaya
AGU(S)	1.5	0.32	Carica papaya
AGC(S)	1.2	0.25	Carica papaya
AGA(R)	11.6	5.38	Carica papaya
AGG(R)	1.3	0.62	Carica papaya
GGU(G)	1.1	0.32	Carica papaya
GGC(G)	0.4	0.1	Carica papaya
GGA(G)	11.7	3.42	Carica papaya
GGG(G)	0.5	0.16	Carica papaya
UUU(F)	13.5	1.22	Castanea mollissima
UUC(F)	8.6	0.78	Castanea mollissima
UUA(L)	7.1	0.61	Castanea mollissima
UUG(L)	10	0.86	Castanea mollissima
CUU(L)	20.7	1.78	Castanea mollissima
CUC(L)	10.4	0.89	Castanea mollissima
CUA(L)	12.2	1.05	Castanea mollissima
CUG(L)	9.4	0.81	Castanea mollissima
AUU(I)	11	1.25	Castanea mollissima
AUC(I)	6.8	0.78	Castanea mollissima
AUA(I)	8.6	0.98	Castanea mollissima
AUG(M)	10.9	1	Castanea mollissima
GUU(V)	6.5	2.91	Castanea mollissima
GUC(V)	0.5	0.21	Castanea mollissima
GUA(V)	1.3	0.6	Castanea mollissima
GUG(V)	0.6	0.28	Castanea mollissima
UCU(S)	7	3.99	Castanea mollissima
UCC(S)	0.4	0.22	Castanea mollissima
UCA(S)	0.6	0.33	Castanea mollissima
UCG(S)	0	0	Castanea mollissima
CCU(P)	8.9	4	Castanea mollissima
CCC(P)	0	0	Castanea mollissima
CCA(P)	0	0	Castanea mollissima
CCG(P)	0	0	Castanea mollissima
ACU(T)	7.9	3.94	Castanea mollissima
ACC(T)	0.1	0.03	Castanea mollissima
ACA(T)	0.1	0.03	Castanea mollissima
ACG(T)	0	0	Castanea mollissima
GCU(A)	5.5	3.41	Castanea mollissima
GCC(A)	0.1	0.08	Castanea mollissima
GCA(A)	0.8	0.51	Castanea mollissima
GCG(A)	0	0	Castanea mollissima
UAU(Y)	6.9	1.83	Castanea mollissima
UAC(Y)	0.6	0.17	Castanea mollissima
UAA(*)	1.5	0.75	Castanea mollissima
UAG(*)	1	0.48	Castanea mollissima
CAU(H)	2.9	2	Castanea mollissima
CAC(H)	0	0	Castanea mollissima
CAA(Q)	2.4	2	Castanea mollissima
CAG(Q)	0	0	Castanea mollissima
AAU(N)	7.6	1.21	Castanea mollissima
AAC(N)	5	0.79	Castanea mollissima
AAA(K)	5.6	0.5	Castanea mollissima
AAG(K)	16.7	1.5	Castanea mollissima
GAU(D)	10.7	1.61	Castanea mollissima
GAC(D)	2.6	0.39	Castanea mollissima
GAA(E)	12	1.53	Castanea mollissima
GAG(E)	3.7	0.47	Castanea mollissima
UGU(C)	2.8	1.38	Castanea mollissima
UGC(C)	1.3	0.62	Castanea mollissima
UGA(*)	3.6	1.78	Castanea mollissima
UGG(W)	4.4	1	Castanea mollissima
CGU(R)	0	0	Castanea mollissima
CGC(R)	0	0	Castanea mollissima
CGA(R)	0	0	Castanea mollissima
CGG(R)	0	0	Castanea mollissima
AGU(S)	1.2	0.71	Castanea mollissima
AGC(S)	1.3	0.76	Castanea mollissima
AGA(R)	11.4	5.17	Castanea mollissima
AGG(R)	1.8	0.83	Castanea mollissima
GGU(G)	0.7	0.23	Castanea mollissima
GGC(G)	0.2	0.06	Castanea mollissima
GGA(G)	11	3.4	Castanea mollissima
GGG(G)	1	0.31	Castanea mollissima
UUU(F)	11.2	1.13	Catharanthus roseus
UUC(F)	8.6	0.87	Catharanthus roseus
UUA(L)	1.7	0.59	Catharanthus roseus
UUG(L)	1.9	0.66	Catharanthus roseus
CUU(L)	12.7	4.37	Catharanthus roseus
CUC(L)	0.7	0.26	Catharanthus roseus
CUA(L)	0.1	0.04	Catharanthus roseus
CUG(L)	0.3	0.09	Catharanthus roseus
AUU(I)	9.3	2.26	Catharanthus roseus
AUC(I)	2.1	0.52	Catharanthus roseus
AUA(I)	0.9	0.22	Catharanthus roseus
AUG(M)	4	1	Catharanthus roseus
GUU(V)	9.7	3.49	Catharanthus roseus
GUC(V)	0.9	0.34	Catharanthus roseus
GUA(V)	0.2	0.06	Catharanthus roseus
[truncated: 7,345 more rows]
